# Supplementary material for: High throughput genome scale modeling predicts microbial vitamin requirements contribute to gut microbiome community structure
Source: Gut Microbes. 2022 Sep 8;14(1):2118831. doi: 10.1080/19490976.2022.2118831 (PMC9480837; doi:10.1080/19490976.2022.2118831)
Supplement: Supplemental Material [file KGMI_A_2118831_SM6552.zip]

Archive with 8 entries (8 files):
- Additional file 1.pdf
- Additional file 2.xlsx
- Additional file 3.csv
- Additional file 4.pdf
- Additional file 5.xlsx
- Additional file 6.xlsx
- Additional file 7.xlsx
- Additional file 8.xlsx
