# Supplementary material for: High throughput genome scale modeling predicts microbial vitamin requirements contribute to gut microbiome community structure
Source: Gut Microbes. 2022 Sep 8;14(1):2118831. doi: 10.1080/19490976.2022.2118831 (PMC9480837; doi:10.1080/19490976.2022.2118831)
Supplement: Supplemental Material [file KGMI_A_2118831_SM6552.zip › Additional file 2.xlsx]

## Sheet: Sheet1
AGORA_models	NCBI names	phylum	mclass	order	family	B1_req	B2_req	B3_req	B5_req	B6_req	B9_req	B12_req	K_req	B1	B2	B3	B5	B6	B9	B12	K	Cluster
Bifidobacterium_longum_infantis_ATCC_15697	Bifidobacterium longum infantis ATCC 15697	Actinobacteria	Actinobacteria	Bifidobacteriales	Bifidobacteriaceae	0	0	0	0	0	0	0	0	0	1	1	1	1	1	0	0	Prototrophs
Mycobacterium_avium_subsp_avium_ATCC_25291	Mycobacterium avium subsp. avium ATCC 25291	Actinobacteria	Actinobacteria	Actinomycetales	Mycobacteriaceae	0	0	0	0	0	0	0	0	1	1	1	1	1	1	1	1	Prototrophs
Bacteroides_caccae_ATCC_43185	Bacteroides caccae ATCC 43185	Bacteroidetes	Bacteroidia	Bacteroidales	Bacteroidaceae	0	0	0	0	0	0	0	0	1	1	1	1	1	1	0	1	Prototrophs
Bacteroides_cellulosilyticus_DSM_14838	Bacteroides cellulosilyticus DSM 14838	Bacteroidetes	Bacteroidia	Bacteroidales	Bacteroidaceae	0	0	0	0	0	0	0	0	1	1	1	1	1	1	0	1	Prototrophs
Bacteroides_clarus_YIT_12056	Bacteroides clarus YIT 12056	Bacteroidetes	Bacteroidia	Bacteroidales	Bacteroidaceae	0	0	0	0	0	0	0	0	1	1	1	1	1	1	1	1	Prototrophs
Bacteroides_dorei_DSM_17855	Bacteroides dorei DSM 17855	Bacteroidetes	Bacteroidia	Bacteroidales	Bacteroidaceae	0	0	0	0	0	0	0	0	1	1	1	1	1	1	0	1	Prototrophs
Bacteroides_eggerthii_1_2_48FAA	Bacteroides eggerthii 1_2_48FAA	Bacteroidetes	Bacteroidia	Bacteroidales	Bacteroidaceae	0	0	0	0	0	0	0	0	1	1	1	1	1	1	0	1	Prototrophs
Bacteroides_eggerthii_DSM_20697	Bacteroides eggerthii DSM 20697	Bacteroidetes	Bacteroidia	Bacteroidales	Bacteroidaceae	0	0	0	0	0	0	0	0	1	1	1	1	1	1	0	1	Prototrophs
Bacteroides_finegoldii_DSM_17565	Bacteroides finegoldii DSM 17565	Bacteroidetes	Bacteroidia	Bacteroidales	Bacteroidaceae	0	0	0	0	0	0	0	0	1	1	1	1	1	1	0	1	Prototrophs
Bacteroides_fragilis_3_1_12	Bacteroides fragilis 3_1_12	Bacteroidetes	Bacteroidia	Bacteroidales	Bacteroidaceae	0	0	0	0	0	0	0	0	1	1	1	1	1	1	0	1	Prototrophs
Bacteroides_fragilis_638R	Bacteroides fragilis 638R	Bacteroidetes	Bacteroidia	Bacteroidales	Bacteroidaceae	0	0	0	0	0	0	0	0	1	1	1	1	1	1	1	1	Prototrophs
Bacteroides_fragilis_NCTC_9343	Bacteroides fragilis NCTC 9343	Bacteroidetes	Bacteroidia	Bacteroidales	Bacteroidaceae	0	0	0	0	0	0	0	0	1	1	1	1	1	1	1	1	Prototrophs
Bacteroides_fragilis_YCH46	Bacteroides fragilis YCH46	Bacteroidetes	Bacteroidia	Bacteroidales	Bacteroidaceae	0	0	0	0	0	0	0	0	1	1	1	1	1	1	1	1	Prototrophs
Bacteroides_intestinalis_341_DSM_17393	Bacteroides intestinalis 341, DSM 17393	Bacteroidetes	Bacteroidia	Bacteroidales	Bacteroidaceae	0	0	0	0	0	0	0	0	1	1	1	1	1	1	0	1	Prototrophs
Bacteroides_ovatus_ATCC_8483	Bacteroides ovatus ATCC 8483	Bacteroidetes	Bacteroidia	Bacteroidales	Bacteroidaceae	0	0	0	0	0	0	0	0	1	1	1	1	1	1	0	1	Prototrophs
Bacteroides_ovatus_SD_CC_2a	Bacteroides ovatus SD CC 2a	Bacteroidetes	Bacteroidia	Bacteroidales	Bacteroidaceae	0	0	0	0	0	0	0	0	1	1	1	1	1	1	0	1	Prototrophs
Bacteroides_ovatus_SD_CMC_3f	Bacteroides ovatus SD CMC 3f	Bacteroidetes	Bacteroidia	Bacteroidales	Bacteroidaceae	0	0	0	0	0	0	0	0	1	1	1	1	1	1	0	1	Prototrophs
Bacteroides_sp_1_1_14	Bacteroides sp. 1_1_14	Bacteroidetes	Bacteroidia	Bacteroidales	Bacteroidaceae	0	0	0	0	0	0	0	0	1	1	1	1	1	1	0	1	Prototrophs
Bacteroides_sp_1_1_30	Bacteroides sp. 1_1_30	Bacteroidetes	Bacteroidia	Bacteroidales	Bacteroidaceae	0	0	0	0	0	0	0	0	1	1	1	1	1	1	0	1	Prototrophs
Bacteroides_sp_1_1_6	Bacteroides sp. 1_1_6	Bacteroidetes	Bacteroidia	Bacteroidales	Bacteroidaceae	0	0	0	0	0	0	0	0	1	1	1	1	1	1	0	1	Prototrophs
Bacteroides_sp_2_1_22	Bacteroides sp. 2_1_22	Bacteroidetes	Bacteroidia	Bacteroidales	Bacteroidaceae	0	0	0	0	0	0	0	0	1	1	1	1	1	1	0	1	Prototrophs
Bacteroides_sp_2_1_33B	Bacteroides sp. 2_1_33B	Bacteroidetes	Bacteroidia	Bacteroidales	Bacteroidaceae	0	0	0	0	0	0	0	0	1	1	1	1	1	1	0	1	Prototrophs
Bacteroides_sp_2_1_7	Bacteroides sp. 2_1_7	Bacteroidetes	Bacteroidia	Bacteroidales	Bacteroidaceae	0	0	0	0	0	0	0	0	1	1	1	1	1	1	0	1	Prototrophs
Bacteroides_sp_2_2_4	Bacteroides sp. 2_2_4	Bacteroidetes	Bacteroidia	Bacteroidales	Bacteroidaceae	0	0	0	0	0	0	0	0	1	1	1	1	1	1	0	1	Prototrophs
Bacteroides_sp_3_1_19	Bacteroides sp. 3_1_19	Bacteroidetes	Bacteroidia	Bacteroidales	Bacteroidaceae	0	0	0	0	0	0	0	0	1	1	1	1	1	1	0	1	Prototrophs
Bacteroides_sp_3_1_23	Bacteroides sp. 3_1_23	Bacteroidetes	Bacteroidia	Bacteroidales	Bacteroidaceae	0	0	0	0	0	0	0	0	1	1	1	1	1	1	0	1	Prototrophs
Bacteroides_sp_3_1_33FAA	Bacteroides sp. 3_1_33FAA	Bacteroidetes	Bacteroidia	Bacteroidales	Bacteroidaceae	0	0	0	0	0	0	0	0	1	1	1	1	1	1	0	1	Prototrophs
Bacteroides_sp_3_1_40A	Bacteroides sp. 3_1_40A	Bacteroidetes	Bacteroidia	Bacteroidales	Bacteroidaceae	0	0	0	0	0	0	0	0	1	1	1	1	1	1	0	1	Prototrophs
Bacteroides_sp_3_2_5	Bacteroides sp. 3_2_5	Bacteroidetes	Bacteroidia	Bacteroidales	Bacteroidaceae	0	0	0	0	0	0	0	0	1	1	1	1	1	1	0	1	Prototrophs
Bacteroides_sp_4_1_36	Bacteroides sp. 4_1_36	Bacteroidetes	Bacteroidia	Bacteroidales	Bacteroidaceae	0	0	0	0	0	0	0	0	1	1	1	1	1	1	0	1	Prototrophs
Bacteroides_sp_4_3_47FAA	Bacteroides sp. 4_3_47FAA	Bacteroidetes	Bacteroidia	Bacteroidales	Bacteroidaceae	0	0	0	0	0	0	0	0	1	1	1	1	1	1	0	1	Prototrophs
Bacteroides_sp_9_1_42FAA	Bacteroides sp. 9_1_42FAA	Bacteroidetes	Bacteroidia	Bacteroidales	Bacteroidaceae	0	0	0	0	0	0	0	0	1	1	1	1	1	1	0	1	Prototrophs
Bacteroides_sp_D1	Bacteroides sp. D1	Bacteroidetes	Bacteroidia	Bacteroidales	Bacteroidaceae	0	0	0	0	0	0	0	0	1	1	1	1	1	1	0	1	Prototrophs
Bacteroides_sp_D2	Bacteroides sp. D2	Bacteroidetes	Bacteroidia	Bacteroidales	Bacteroidaceae	0	0	0	0	0	0	0	0	1	1	1	1	1	1	0	1	Prototrophs
Bacteroides_sp_D20	Bacteroides sp. D20	Bacteroidetes	Bacteroidia	Bacteroidales	Bacteroidaceae	0	0	0	0	0	0	0	0	1	1	1	1	1	1	0	1	Prototrophs
Bacteroides_sp_D22	Bacteroides sp. D22	Bacteroidetes	Bacteroidia	Bacteroidales	Bacteroidaceae	0	0	0	0	0	0	0	0	1	1	1	1	1	1	0	1	Prototrophs
Bacteroides_stercoris_ATCC_43183	Bacteroides stercoris ATCC 43183	Bacteroidetes	Bacteroidia	Bacteroidales	Bacteroidaceae	0	0	0	0	0	0	0	0	1	1	1	1	1	1	0	1	Prototrophs
Bacteroides_thetaiotaomicron_VPI_5482	Bacteroides thetaiotaomicron VPI-5482	Bacteroidetes	Bacteroidia	Bacteroidales	Bacteroidaceae	0	0	0	0	0	0	0	0	1	1	1	1	1	1	1	1	Prototrophs
Bacteroides_uniformis_ATCC_8492	Bacteroides uniformis ATCC 8492	Bacteroidetes	Bacteroidia	Bacteroidales	Bacteroidaceae	0	0	0	0	0	0	0	0	1	1	1	1	1	1	0	1	Prototrophs
Bacteroides_vulgatus_ATCC_8482	Bacteroides vulgatus ATCC 8482	Bacteroidetes	Bacteroidia	Bacteroidales	Bacteroidaceae	0	0	0	0	0	0	0	0	1	1	1	1	1	1	1	1	Prototrophs
Bacteroides_xylanisolvens_SD_CC_1b	Bacteroides xylanisolvens SD CC 1b	Bacteroidetes	Bacteroidia	Bacteroidales	Bacteroidaceae	0	0	0	0	0	0	0	0	1	1	1	1	1	1	0	1	Prototrophs
Bacteroides_xylanisolvens_XB1A	Bacteroides xylanisolvens XB1A	Bacteroidetes	Bacteroidia	Bacteroidales	Bacteroidaceae	0	0	0	0	0	0	0	0	1	1	1	1	1	1	0	1	Prototrophs
Odoribacter_splanchnicus_1651_6_DSM_20712	Odoribacter splanchnicus 1651/6, DSM 20712	Bacteroidetes	Bacteroidia	Bacteroidales	Porphyromonadaceae	0	0	0	0	0	0	0	0	1	1	1	1	1	1	1	1	Prototrophs
Parabacteroides_johnsonii_DSM_18315	Parabacteroides johnsonii DSM 18315	Bacteroidetes	Bacteroidia	Bacteroidales	Porphyromonadaceae	0	0	0	0	0	0	0	0	1	1	1	1	1	1	0	0	Prototrophs
Parabacteroides_merdae_ATCC_43184	Parabacteroides merdae ATCC 43184	Bacteroidetes	Bacteroidia	Bacteroidales	Porphyromonadaceae	0	0	0	0	0	0	0	0	1	1	1	1	1	1	0	1	Prototrophs
Parabacteroides_sp_D13	Parabacteroides sp. D13	Bacteroidetes	Bacteroidia	Bacteroidales	Porphyromonadaceae	0	0	0	0	0	0	0	0	1	1	1	1	1	1	0	1	Prototrophs
Prevotella_copri_CB7_DSM_18205	Prevotella copri CB7, DSM 18205	Bacteroidetes	Bacteroidia	Bacteroidales	Prevotellaceae	0	0	0	0	0	0	0	0	1	1	1	1	1	1	0	1	Prototrophs
Anaerostipes_caccae_DSM_14662	Anaerostipes caccae DSM 14662	Firmicutes	Clostridia	Clostridiales	Lachnospiraceae	0	0	0	0	0	0	0	0	1	1	1	1	1	1	0	0	Prototrophs
Anaerostipes_sp_3_2_56FAA	Anaerostipes sp. 3_2_56FAA	Firmicutes	Clostridia	Clostridiales	Lachnospiraceae	0	0	0	0	0	0	0	0	1	1	1	1	1	1	0	0	Prototrophs
Bacillus_cereus_AH187_F4810_72	Bacillus cereus AH187 (F4810/72)	Firmicutes	Bacilli	Bacillales	Bacillaceae	0	0	0	0	0	0	0	0	1	1	1	1	1	1	1	1	Prototrophs
Bacillus_cereus_G9842	Bacillus cereus G9842	Firmicutes	Bacilli	Bacillales	Bacillaceae	0	0	0	0	0	0	0	0	1	1	1	1	1	1	1	1	Prototrophs
Blautia_hansenii_VPI_C7_24_DSM_20583	Blautia hansenii VPI C7-24, DSM 20583	Firmicutes	Clostridia	Clostridiales	Lachnospiraceae	0	0	0	0	0	0	0	0	0	1	1	1	1	1	0	0	Prototrophs
Butyrivibrio_fibrisolvens_16_4	Butyrivibrio fibrisolvens 16/4	Firmicutes	Clostridia	Clostridiales	Lachnospiraceae	0	0	0	0	0	0	0	0	1	1	1	1	1	1	0	0	Prototrophs
Clostridium_butyricum_DSM_10702	Clostridium butyricum DSM 10702	Firmicutes	Clostridia	Clostridiales	Clostridiaceae	0	0	0	0	0	0	0	0	1	1	1	1	1	1	1	1	Prototrophs
Clostridium_butyricum_E4_str_BoNT_E_BL5262	Clostridium butyricum E4 str. BoNT E BL5262	Firmicutes	Clostridia	Clostridiales	Clostridiaceae	0	0	0	0	0	0	0	0	1	1	1	1	1	1	1	1	Prototrophs
Clostridium_sp_SS2_1	Clostridium sp. SS2/1	Firmicutes	Clostridia	Clostridiales	Clostridiaceae	0	0	0	0	0	0	0	0	1	1	1	1	1	1	0	0	Prototrophs
Coprococcus_comes_ATCC_27758	Coprococcus comes ATCC 27758	Firmicutes	Clostridia	Clostridiales	Lachnospiraceae	0	0	0	0	0	0	0	0	1	1	1	1	1	1	0	0	Prototrophs
Dorea_longicatena_DSM_13814	Dorea longicatena DSM 13814	Firmicutes	Clostridia	Clostridiales	Lachnospiraceae	0	0	0	0	0	0	0	0	1	1	1	1	1	1	0	0	Prototrophs
Eubacterium_hallii_DSM_3353	Eubacterium hallii DSM 3353	Firmicutes	Clostridia	Clostridiales	Eubacteriaceae	0	0	0	0	0	0	0	0	1	1	1	1	1	1	0	1	Prototrophs
Eubacterium_rectale_M104_1	Eubacterium rectale M104/1	Firmicutes	Clostridia	Clostridiales	Lachnospiraceae	0	0	0	0	0	0	0	0	1	1	1	1	1	1	0	1	Prototrophs
Lachnospiraceae_bacterium_sp_5_1_63FAA	Lachnospiraceae bacterium sp. 5_1_63FAA	Firmicutes	Clostridia	Clostridiales	Lachnospiraceae	0	0	0	0	0	0	0	0	1	1	1	1	1	1	0	0	Prototrophs
Megamonas_hypermegale_ART12_1	Megamonas hypermegale ART12/1	Firmicutes	Negativicutes	Selenomonadales	Veillonellaceae	0	0	0	0	0	0	0	0	1	1	1	1	1	1	0	1	Prototrophs
Roseburia_intestinalis_L1_82	Roseburia intestinalis L1-82	Firmicutes	Clostridia	Clostridiales	Lachnospiraceae	0	0	0	0	0	0	0	0	0	1	1	1	1	1	0	0	Prototrophs
Streptococcus_infantarius_subsp_infantarius_ATCC_BAA_102	Streptococcus infantarius subsp. infantarius ATCC BAA-102	Firmicutes	Bacilli	Lactobacillales	Streptococcaceae	0	0	0	0	0	0	0	0	1	1	1	0	1	1	0	1	Prototrophs
Acinetobacter_junii_SH205	Acinetobacter junii SH205	Proteobacteria	Gammaproteobacteria	Pseudomonadales	Moraxellaceae	0	0	0	0	0	0	0	0	0	1	1	1	1	1	0	1	Prototrophs
Aeromonas_hydrophila_subsp_hydrophila_ATCC_7966	Aeromonas hydrophila subsp. hydrophila ATCC 7966	Proteobacteria	Gammaproteobacteria	Aeromonadales	Aeromonadaceae	0	0	0	0	0	0	0	0	1	1	1	1	1	1	1	1	Prototrophs
Alcaligenes_faecalis_subsp_faecalis_NCIB_8687	Alcaligenes faecalis subsp. faecalis NCIB 8687	Proteobacteria	Betaproteobacteria	Burkholderiales	Alcaligenaceae	0	0	0	0	0	0	0	0	1	1	1	1	1	1	1	1	Prototrophs
Bilophila_wadsworthia_3_1_6	Bilophila wadsworthia 3_1_6	Proteobacteria	Deltaproteobacteria	Desulfovibrionales	Desulfovibrionaceae	0	0	0	0	0	0	0	0	0	1	1	1	1	1	0	1	Prototrophs
Citrobacter_amalonaticus_Y19	Citrobacter amalonaticus Y19	Proteobacteria	Gammaproteobacteria	Enterobacteriales	Enterobacteriaceae	0	0	0	0	0	0	0	0	1	1	1	1	1	1	1	1	Prototrophs
Citrobacter_koseri_ATCC_BAA_895	Citrobacter koseri ATCC BAA-895	Proteobacteria	Gammaproteobacteria	Enterobacteriales	Enterobacteriaceae	0	0	0	0	0	0	0	0	1	1	1	1	1	1	1	1	Prototrophs
Citrobacter_sp_30_2	Citrobacter sp. 30_2	Proteobacteria	Gammaproteobacteria	Enterobacteriales	Enterobacteriaceae	0	0	0	0	0	0	0	0	1	1	1	1	1	1	0	1	Prototrophs
Citrobacter_youngae_ATCC_29220	Citrobacter youngae ATCC 29220	Proteobacteria	Gammaproteobacteria	Enterobacteriales	Enterobacteriaceae	0	0	0	0	0	0	0	0	1	1	1	1	1	1	0	1	Prototrophs
Desulfovibrio_piger_ATCC_29098	Desulfovibrio piger ATCC 29098	Proteobacteria	Deltaproteobacteria	Desulfovibrionales	Desulfovibrionaceae	0	0	0	0	0	0	0	0	1	1	1	1	1	1	0	1	Prototrophs
Desulfovibrio_sp_3_1_syn3	Desulfovibrio sp. 3_1_syn3	Proteobacteria	Deltaproteobacteria	Desulfovibrionales	Desulfovibrionaceae	0	0	0	0	0	0	0	0	1	1	1	1	1	1	0	1	Prototrophs
Enterobacter_aerogenes_KCTC_2190	Enterobacter aerogenes KCTC 2190	Proteobacteria	Gammaproteobacteria	Enterobacteriales	Enterobacteriaceae	0	0	0	0	0	0	0	0	1	1	1	1	1	1	1	1	Prototrophs
Enterobacter_cancerogenus_ATCC_35316	Enterobacter cancerogenus ATCC 35316	Proteobacteria	Gammaproteobacteria	Enterobacteriales	Enterobacteriaceae	0	0	0	0	0	0	0	0	1	1	1	1	1	1	0	1	Prototrophs
Enterobacter_cloacae_EcWSU1	Enterobacter cloacae EcWSU1	Proteobacteria	Gammaproteobacteria	Enterobacteriales	Enterobacteriaceae	0	0	0	0	0	0	0	0	1	1	1	1	1	1	1	1	Prototrophs
Enterobacteriaceae_bacterium_9_2_54FAA	Enterobacteriaceae bacterium 9_2_54FAA	Proteobacteria	Gammaproteobacteria	Enterobacteriales	Enterobacteriaceae	0	0	0	0	0	0	0	0	1	1	1	1	1	1	0	1	Prototrophs
Escherichia_coli_O157_H7_str_Sakai	Escherichia coli O157:H7 str. Sakai	Proteobacteria	Gammaproteobacteria	Enterobacteriales	Enterobacteriaceae	0	0	0	0	0	0	0	0	0	1	1	1	1	1	0	1	Prototrophs
Escherichia_coli_SE11	Escherichia coli SE11	Proteobacteria	Gammaproteobacteria	Enterobacteriales	Enterobacteriaceae	0	0	0	0	0	0	0	0	1	1	1	1	1	1	1	1	Prototrophs
Escherichia_coli_str_K_12_substr_MG1655	Escherichia coli str. K-12 substr. MG1655	Proteobacteria	Gammaproteobacteria	Enterobacteriales	Enterobacteriaceae	0	0	0	0	0	0	0	0	0	1	1	1	1	1	0	1	Prototrophs
Escherichia_coli_UTI89_UPEC	Escherichia coli UTI89 (UPEC)	Proteobacteria	Gammaproteobacteria	Enterobacteriales	Enterobacteriaceae	0	0	0	0	0	0	0	0	0	1	1	1	1	1	0	1	Prototrophs
Escherichia_sp_3_2_53FAA	Escherichia sp. 3_2_53FAA	Proteobacteria	Gammaproteobacteria	Enterobacteriales	Enterobacteriaceae	0	0	0	0	0	0	0	0	0	1	1	1	1	1	0	1	Prototrophs
Escherichia_sp_4_1_40B	Escherichia sp. 4_1_40B	Proteobacteria	Gammaproteobacteria	Enterobacteriales	Enterobacteriaceae	0	0	0	0	0	0	0	0	0	1	1	1	1	1	0	1	Prototrophs
Klebsiella_pneumoniae_pneumoniae_MGH78578	Klebsiella pneumoniae pneumoniae MGH78578	Proteobacteria	Gammaproteobacteria	Enterobacteriales	Enterobacteriaceae	0	0	0	0	0	0	0	0	1	1	1	1	1	1	0	1	Prototrophs
Klebsiella_sp_1_1_55	Klebsiella sp. 1_1_55	Proteobacteria	Gammaproteobacteria	Enterobacteriales	Enterobacteriaceae	0	0	0	0	0	0	0	0	1	1	1	1	1	1	0	1	Prototrophs
Pseudomonas_aeruginosa_NCGM2_S1	Pseudomonas aeruginosa NCGM2.S1	Proteobacteria	Gammaproteobacteria	Pseudomonadales	Pseudomonadaceae	0	0	0	0	0	0	0	0	1	1	1	1	1	1	1	1	Prototrophs
Ralstonia_sp_5_7_47FAA	Ralstonia sp. 5_7_47FAA	Proteobacteria	Betaproteobacteria	Burkholderiales	Burkholderiaceae	0	0	0	0	0	0	0	0	1	1	1	1	1	1	0	1	Prototrophs
Salmonella_enterica_enterica_sv_Typhimurium_LT2	Salmonella enterica enterica sv Typhimurium LT2	Proteobacteria	Gammaproteobacteria	Enterobacteriales	Enterobacteriaceae	0	0	0	0	0	0	0	0	1	1	1	1	1	1	1	1	Prototrophs
Yersinia_enterocolitica_subsp_enterocolitica_8081	Yersinia enterocolitica subsp. enterocolitica 8081	Proteobacteria	Gammaproteobacteria	Enterobacteriales	Enterobacteriaceae	0	0	0	0	0	0	0	0	1	1	1	1	1	1	1	1	Prototrophs
Yersinia_pseudotuberculosis_YPIII	Yersinia pseudotuberculosis YPIII	Proteobacteria	Gammaproteobacteria	Enterobacteriales	Enterobacteriaceae	0	0	0	0	0	0	0	0	1	1	1	1	1	1	1	1	Prototrophs
Arthrobacter_castelli_DSM_16402	Arthrobacter castelli DSM 16402	Actinobacteria	Actinobacteria	Actinomycetales	Actinomycetaceae	1	0	0	0	0	0	0	0	0	1	1	1	1	1	1	1	B1
Brevibacterium_linens_BL2	Brevibacterium linens BL2	Actinobacteria	Actinobacteria	Actinomycetales	Brevibacteriaceae	1	0	0	0	0	0	0	0	0	1	1	1	1	1	1	1	B1
Corynebacterium_ammoniagenes_DSM_20306	Corynebacterium ammoniagenes DSM 20306	Actinobacteria	Actinobacteria	Actinomycetales	Corynebacteriaceae	1	0	0	0	0	0	0	0	0	1	1	1	1	1	1	1	B1
Corynebacterium_striatum_ATCC_6940	Corynebacterium striatum ATCC 6940	Actinobacteria	Actinobacteria	Actinomycetales	Corynebacteriaceae	1	0	0	0	0	0	0	0	0	1	1	1	1	1	1	1	B1
Microbacterium_oleivorans_NBRC_103075	Microbacterium oleivorans NBRC 103075	Actinobacteria	Actinobacteria	Micrococcales	Microbacteriaceae	1	0	0	0	0	0	0	0	0	1	1	1	1	1	1	1	B1
Micrococcus_luteus_NCTC_2665	Micrococcus luteus NCTC 2665	Actinobacteria	Actinobacteria	Actinomycetales	Micrococcaceae	1	0	0	0	0	0	0	0	0	1	1	1	1	1	1	1	B1
Mycobacterium_fortuitum_subsp_fortuitum_DSM_46621	Mycobacterium fortuitum subsp. fortuitum DSM 46621	Actinobacteria	Actinobacteria	Actinomycetales	Mycobacteriaceae	1	0	0	0	0	0	0	0	0	1	1	1	1	1	1	1	B1
Rhodococcus_erythropolis_PR4	Rhodococcus erythropolis PR4	Actinobacteria	Actinobacteria	Actinomycetales	Nocardiaceae	1	0	0	0	0	0	0	0	0	1	1	1	1	1	1	1	B1
Dyadobacter_beijingensis_DSM_21582	Dyadobacter beijingensis DSM 21582	Bacteroidetes	Cytophagia	Cytophagales	Cytophagaceae	1	0	0	0	0	0	0	0	0	1	1	1	1	1	1	1	B1
Paraprevotella_clara_YIT_11840	Paraprevotella clara YIT 11840	Bacteroidetes	Bacteroidia	Bacteroidales	Prevotellaceae	1	0	0	0	0	0	0	0	0	1	1	1	1	1	1	1	B1
Rudanella_lutea_DSM_19387	Rudanella lutea DSM 19387	Bacteroidetes	Cytophagia	Cytophagales	Cytophagaceae	1	0	0	0	0	0	0	0	0	1	1	1	1	1	1	1	B1
Bacillus_subtilis_str_168	Bacillus subtilis str. 168	Firmicutes	Bacilli	Bacillales	Bacillaceae	1	0	0	0	0	0	0	0	0	1	1	1	1	1	1	1	B1
Blautia_obeum_ATCC_29174	Blautia obeum ATCC 29174	Firmicutes	Clostridia	Clostridiales	Lachnospiraceae	1	0	0	0	0	0	0	0	0	1	1	1	1	1	1	1	B1
Clostridium_botulinum_A_str_ATCC_19397	Clostridium botulinum A str. ATCC 19397	Firmicutes	Clostridia	Clostridiales	Clostridiaceae	1	0	0	0	0	0	0	0	0	1	1	1	1	1	1	1	B1
Clostridium_botulinum_A_str_ATCC_3502	Clostridium botulinum A str. ATCC 3502	Firmicutes	Clostridia	Clostridiales	Clostridiaceae	1	0	0	0	0	0	0	0	0	1	1	1	1	1	1	1	B1
Clostridium_botulinum_A_str_Hall	Clostridium botulinum A str. Hall	Firmicutes	Clostridia	Clostridiales	Clostridiaceae	1	0	0	0	0	0	0	0	0	1	1	1	1	1	1	1	B1
Clostridium_botulinum_Bf	Clostridium botulinum Bf	Firmicutes	Clostridia	Clostridiales	Clostridiaceae	1	0	0	0	0	0	0	0	0	1	1	1	1	1	1	1	B1
Clostridium_botulinum_F_str_230613	Clostridium botulinum F str. 230613	Firmicutes	Clostridia	Clostridiales	Clostridiaceae	1	0	0	0	0	0	0	0	0	1	1	1	1	1	1	1	B1
Eubacterium_eligens_ATCC_27750	Eubacterium eligens ATCC 27750	Firmicutes	Clostridia	Clostridiales	Lachnospiraceae	1	0	0	0	0	0	0	0	0	1	1	1	1	1	1	1	B1
Aeromonas_caviae_Ae398	Aeromonas caviae Ae398	Proteobacteria	Gammaproteobacteria	Aeromonadales	Aeromonadaceae	1	0	0	0	0	0	0	0	0	1	1	1	1	1	1	1	B1
Aeromonas_jandaei_Riv2	Aeromonas jandaei Riv2	Proteobacteria	Gammaproteobacteria	Aeromonadales	Aeromonadaceae	1	0	0	0	0	0	0	0	0	1	1	1	1	1	1	1	B1
Aeromonas_media_WS	Aeromonas media WS	Proteobacteria	Gammaproteobacteria	Aeromonadales	Aeromonadaceae	1	0	0	0	0	0	0	0	0	1	1	1	1	1	1	1	B1
Aeromonas_veronii_B565	Aeromonas veronii B565	Proteobacteria	Gammaproteobacteria	Aeromonadales	Aeromonadaceae	1	0	0	0	0	0	0	0	0	1	1	1	1	1	1	1	B1
Cedecea_davisae_DSM_4568	Cedecea davisae DSM 4568	Proteobacteria	Gammaproteobacteria	Enterobacteriales	Enterobacteriaceae	1	0	0	0	0	0	0	0	0	1	1	1	1	1	1	1	B1
Citrobacter_freundii_ATCC_8090	Citrobacter freundii ATCC 8090 = MTCC 1658	Proteobacteria	Gammaproteobacteria	Enterobacteriales	Enterobacteriaceae	1	0	0	0	0	0	0	0	0	1	1	1	1	1	1	1	B1
Citrobacter_freundii_UCI_31	Citrobacter freundii UCI 31	Proteobacteria	Gammaproteobacteria	Enterobacteriales	Enterobacteriaceae	1	0	0	0	0	0	0	0	0	1	1	1	1	1	1	1	B1
Eikenella_corrodens_ATCC_23834	Eikenella corrodens ATCC 23834	Proteobacteria	Betaproteobacteria	Neisseriales	Neisseriaceae	1	0	0	0	0	0	0	0	0	1	1	1	1	1	1	1	B1
Enterobacter_asburiae_LF7a	Enterobacter asburiae LF7a	Proteobacteria	Gammaproteobacteria	Enterobacteriales	Enterobacteriaceae	1	0	0	0	0	0	0	0	0	1	1	1	1	1	1	1	B1
Escherichia_albertii_KF1	Escherichia albertii KF1	Proteobacteria	Gammaproteobacteria	Enterobacteriales	Enterobacteriaceae	1	0	0	0	0	0	0	0	0	1	1	1	1	1	1	1	B1
Escherichia_albertii_TW07627	Escherichia albertii TW07627	Proteobacteria	Gammaproteobacteria	Enterobacteriales	Enterobacteriaceae	1	0	0	0	0	0	0	0	0	1	1	1	1	1	1	1	B1
Escherichia_fergusonii_ATCC_35469	Escherichia fergusonii ATCC 35469	Proteobacteria	Gammaproteobacteria	Enterobacteriales	Enterobacteriaceae	1	0	0	0	0	0	0	0	0	1	1	1	1	1	1	1	B1
Hafnia_alvei_ATCC_51873	Hafnia alvei ATCC 51873	Proteobacteria	Gammaproteobacteria	Enterobacteriales	Enterobacteriaceae	1	0	0	0	0	0	0	0	0	1	1	1	1	1	1	1	B1
Hafnia_alvei_BIDMC_31	Hafnia alvei BIDMC 31	Proteobacteria	Gammaproteobacteria	Enterobacteriales	Enterobacteriaceae	1	0	0	0	0	0	0	0	0	1	1	1	1	1	1	1	B1
Kluyvera_ascorbata_ATCC_33433	Kluyvera ascorbata ATCC 33433	Proteobacteria	Gammaproteobacteria	Enterobacteriales	Enterobacteriaceae	1	0	0	0	0	0	0	0	0	1	1	1	1	1	1	1	B1
Plesiomonas_shigelloides_302_73	Plesiomonas shigelloides 302-73	Proteobacteria	Gammaproteobacteria	Enterobacteriales	Enterobacteriaceae	1	0	0	0	0	0	0	0	0	1	1	1	1	1	1	1	B1
Raoultella_planticola_ATCC_33531	Raoultella planticola ATCC 33531	Proteobacteria	Gammaproteobacteria	Enterobacteriales	Enterobacteriaceae	1	0	0	0	0	0	0	0	0	1	1	1	1	1	1	1	B1
Serratia_fonticola_RB_25	Serratia fonticola RB-25	Proteobacteria	Gammaproteobacteria	Enterobacteriales	Enterobacteriaceae	1	0	0	0	0	0	0	0	0	1	1	1	1	1	1	1	B1
Serratia_liquefaciens_ATCC_27592	Serratia liquefaciens ATCC 27592	Proteobacteria	Gammaproteobacteria	Enterobacteriales	Enterobacteriaceae	1	0	0	0	0	0	0	0	0	1	1	1	1	1	1	1	B1
Serratia_marcescens_subsp_marcescens_Db11	Serratia marcescens Db11	Proteobacteria	Gammaproteobacteria	Enterobacteriales	Enterobacteriaceae	1	0	0	0	0	0	0	0	0	1	1	1	1	1	1	1	B1
Shigella_dysenteriae_Sd197	Shigella dysenteriae Sd197	Proteobacteria	Gammaproteobacteria	Enterobacteriales	Enterobacteriaceae	1	0	0	0	0	0	0	0	0	1	1	1	1	1	1	1	B1
Shigella_flexneri_2002017	Shigella flexneri 2002017	Proteobacteria	Gammaproteobacteria	Enterobacteriales	Enterobacteriaceae	1	0	0	0	0	0	0	0	0	1	1	1	1	1	1	1	B1
Shigella_sonnei_Ss046	Shigella sonnei Ss046	Proteobacteria	Gammaproteobacteria	Enterobacteriales	Enterobacteriaceae	1	0	0	0	0	0	0	0	0	1	1	1	1	1	1	1	B1
Trabulsiella_guamensis_ATCC_49490	Trabulsiella guamensis ATCC 49490	Proteobacteria	Gammaproteobacteria	Enterobacteriales	Enterobacteriaceae	1	0	0	0	0	0	0	0	0	1	1	1	1	1	1	1	B1
Vibrio_fluvialis_560	Vibrio fluvialis 560	Proteobacteria	Gammaproteobacteria	Vibrionales	Vibrionaceae	1	0	0	0	0	0	0	0	0	1	1	1	1	1	1	1	B1
Vibrio_parahaemolyticus_RIMD_2210633	Vibrio parahaemolyticus RIMD 2210633	Proteobacteria	Gammaproteobacteria	Vibrionales	Vibrionaceae	1	0	0	0	0	0	0	0	0	1	1	1	1	1	1	1	B1
Yersinia_bercovieri_ATCC_43970	Yersinia bercovieri ATCC 43970	Proteobacteria	Gammaproteobacteria	Enterobacteriales	Enterobacteriaceae	1	0	0	0	0	0	0	0	0	1	1	1	1	1	1	1	B1
Yersinia_frederiksenii_ATCC_33641	Yersinia frederiksenii ATCC 33641	Proteobacteria	Gammaproteobacteria	Enterobacteriales	Enterobacteriaceae	1	0	0	0	0	0	0	0	0	1	1	1	1	1	1	1	B1
Yersinia_kristensenii_ATCC_33638	Yersinia kristensenii ATCC 33638	Proteobacteria	Gammaproteobacteria	Enterobacteriales	Enterobacteriaceae	1	0	0	0	0	0	0	0	0	1	1	1	1	1	1	1	B1
Yersinia_rohdei_ATCC_43380	Yersinia rohdei ATCC 43380	Proteobacteria	Gammaproteobacteria	Enterobacteriales	Enterobacteriaceae	1	0	0	0	0	0	0	0	0	1	1	1	1	1	1	1	B1
Yokenella_regensburgei_ATCC_43003	Yokenella regensburgei ATCC 43003	Proteobacteria	Gammaproteobacteria	Enterobacteriales	Enterobacteriaceae	1	0	0	0	0	0	0	0	0	1	1	1	1	1	1	1	B1
Melainabacterium_MEL_A1	Melainabacterium MEL.A1	Cyanobacteria	Melainabacteria	unclassified Melainabacteria	unclassified Melainabacteria	1	0	0	0	0	0	0	0	0	1	1	1	1	1	1	1	B1
Bacteroides_coprocola_M16_DSM_17136	Bacteroides coprocola M16, DSM 17136	Bacteroidetes	Bacteroidia	Bacteroidales	Bacteroidaceae	0	0	0	0	1	0	0	0	1	1	1	1	0	1	0	1	B6
Bacteroides_coprophilus_DSM_18228	Bacteroides coprophilus DSM 18228	Bacteroidetes	Bacteroidia	Bacteroidales	Bacteroidaceae	0	0	0	0	1	0	0	0	1	1	1	1	0	1	0	1	B6
Bacteroides_plebeius_M12_DSM_17135	Bacteroides plebeius M12, DSM 17135	Bacteroidetes	Bacteroidia	Bacteroidales	Bacteroidaceae	0	0	0	0	1	0	0	0	1	1	1	1	0	1	0	1	B6
Bacteroides_sp_20_3	Bacteroides sp. 20_3	Bacteroidetes	Bacteroidia	Bacteroidales	Bacteroidaceae	0	0	0	0	1	0	0	0	1	1	1	1	0	1	0	1	B6
Clostridium_difficile_NAP07	Clostridium difficile NAP07	Firmicutes	Clostridia	Clostridiales	Peptostreptococcaceae	0	0	0	0	1	0	0	0	0	1	1	1	0	1	0	1	B6
Clostridium_difficile_NAP08	Clostridium difficile NAP08	Firmicutes	Clostridia	Clostridiales	Peptostreptococcaceae	0	0	0	0	1	0	0	0	0	1	1	1	0	1	0	1	B6
Clostridium_hiranonis_TO_931_DSM_13275	Clostridium hiranonis TO-931 DSM 13275	Firmicutes	Clostridia	Clostridiales	Peptostreptococcaceae	0	0	0	0	1	0	0	0	1	1	1	1	0	1	0	0	B6
Clostridium_symbiosum_WAL_14163	Clostridium symbiosum WAL-14163	Firmicutes	Clostridia	Clostridiales	Lachnospiraceae	0	0	0	0	1	0	0	0	1	1	1	0	0	1	0	0	B6
Clostridium_symbiosum_WAL_14673	Clostridium symbiosum WAL-14673	Firmicutes	Clostridia	Clostridiales	Lachnospiraceae	0	0	0	0	1	0	0	0	1	1	1	0	0	1	0	0	B6
Lachnospiraceae_bacterium_sp_8_1_57FAA	Lachnospiraceae bacterium sp. 8_1_57FAA	Firmicutes	Clostridia	Clostridiales	Lachnospiraceae	0	0	0	0	1	0	0	0	1	1	1	1	0	1	0	0	B6
Ruminococcus_sp_5_1_39BFAA	Ruminococcus sp. 5_1_39BFAA	Firmicutes	Clostridia	Clostridiales	Ruminococcaceae	0	0	0	0	1	0	0	0	1	1	1	1	0	1	0	0	B6
Ruminococcus_sp_SR1_5	Ruminococcus sp. SR1/5	Firmicutes	Clostridia	Clostridiales	Ruminococcaceae	0	0	0	0	1	0	0	0	1	1	1	1	0	1	0	1	B6
Ruminococcus_torques_ATCC_27756	Ruminococcus torques ATCC 27756	Firmicutes	Clostridia	Clostridiales	Lachnospiraceae	0	0	0	0	1	0	0	0	0	1	1	1	0	1	0	0	B6
Veillonella_parvula_Te3_DSM_2008	Veillonella parvula Te3, DSM 2008	Firmicutes	Negativicutes	Selenomonadales	Veillonellaceae	0	0	0	0	1	0	0	0	1	1	1	1	0	1	1	1	B6
Helicobacter_cinaedi_CCUG_18818	Helicobacter cinaedi CCUG 18818	Proteobacteria	Epsilonproteobacteria	Campylobacterales	Helicobacteraceae	0	0	0	0	1	0	0	0	0	1	1	1	0	1	0	1	B6
Helicobacter_pullorum_MIT_98_5489	Helicobacter pullorum MIT 98-5489	Proteobacteria	Epsilonproteobacteria	Campylobacterales	Helicobacteraceae	0	0	0	0	1	0	0	0	0	1	1	1	0	1	0	1	B6
Helicobacter_pylori_26695	Helicobacter pylori 26695	Proteobacteria	Epsilonproteobacteria	Campylobacterales	Helicobacteraceae	0	0	0	0	1	0	0	0	0	1	1	1	0	1	0	1	B6
Helicobacter_winghamensis_ATCC_BAA_430	Helicobacter winghamensis ATCC BAA-430	Proteobacteria	Epsilonproteobacteria	Campylobacterales	Helicobacteraceae	0	0	0	0	1	0	0	0	0	1	1	1	0	1	0	1	B6
Oxalobacter_formigenes_HOxBLS	Oxalobacter formigenes HOxBLS	Proteobacteria	Betaproteobacteria	Burkholderiales	Oxalobacteraceae	0	0	0	0	1	0	0	0	1	1	1	1	0	1	0	0	B6
Oxalobacter_formigenes_OXCC13	Oxalobacter formigenes OXCC13	Proteobacteria	Betaproteobacteria	Burkholderiales	Oxalobacteraceae	0	0	0	0	1	0	0	0	1	1	1	1	0	1	0	0	B6
Bifidobacterium_bifidum_NCIMB_41171	Bifidobacterium bifidum NCIMB 41171	Actinobacteria	Actinobacteria	Bifidobacteriales	Bifidobacteriaceae	0	1	0	0	0	0	0	0	0	0	1	0	1	1	0	0	B2+
Bifidobacterium_longum_infantis_157F_NC	Bifidobacterium longum infantis 157F-NC	Actinobacteria	Actinobacteria	Bifidobacteriales	Bifidobacteriaceae	0	1	0	0	0	0	0	0	1	0	1	0	1	1	0	0	B2+
Bifidobacterium_longum_longum_ATCC_55813	Bifidobacterium longum longum ATCC 55813	Actinobacteria	Actinobacteria	Bifidobacteriales	Bifidobacteriaceae	0	1	0	0	0	0	0	0	1	0	1	0	1	1	0	0	B2+
Bifidobacterium_longum_longum_CCUG_52486	Bifidobacterium longum longum CCUG 52486	Actinobacteria	Actinobacteria	Bifidobacteriales	Bifidobacteriaceae	0	1	0	0	0	0	0	0	1	0	1	0	1	1	0	0	B2+
Bifidobacterium_longum_NCC2705	Bifidobacterium longum NCC2705	Actinobacteria	Actinobacteria	Bifidobacteriales	Bifidobacteriaceae	0	1	0	0	0	0	0	0	1	0	1	0	1	1	0	0	B2+
Bifidobacterium_ruminantium_DSM_6489	Bifidobacterium ruminantium DSM 6489	Actinobacteria	Actinobacteria	Bifidobacteriales	Bifidobacteriaceae	1	1	0	0	0	0	0	0	0	0	1	1	1	1	1	1	B2+
Paraprevotella_xylaniphila_YIT_11841	Paraprevotella xylaniphila YIT 11841	Bacteroidetes	Bacteroidia	Bacteroidales	Prevotellaceae	1	1	0	0	0	0	0	0	0	0	1	1	1	1	1	1	B2+
Aneurinibacillus_aneurinilyticus_ATCC_12856	Aneurinibacillus aneurinilyticus ATCC 12856	Firmicutes	Bacilli	Bacillales	Paenibacillaceae	1	1	0	0	0	0	0	0	0	0	1	1	1	1	1	1	B2+
Bacillus_altitudinis_41KF2b	Bacillus altitudinis 41KF2b	Firmicutes	Bacilli	Bacillales	Bacillaceae	1	1	0	0	0	0	0	0	0	0	1	1	1	1	1	1	B2+
Bacillus_amyloliquefaciens_DSM7	Bacillus amyloliquefaciens DSM7	Firmicutes	Bacilli	Bacillales	Bacillaceae	1	1	0	0	0	0	0	0	0	0	1	1	1	1	1	1	B2+
Bacillus_amyloliquefaciens_subsp_amyloliquefaciens_DC_12	Bacillus amyloliquefaciens subsp. amyloliquefaciens DC-12	Firmicutes	Bacilli	Bacillales	Bacillaceae	1	1	0	0	0	0	0	0	0	0	1	1	1	1	1	1	B2+
Bacillus_atrophaeus_ATCC_49822_1	Bacillus atrophaeus ATCC 49822-1	Firmicutes	Bacilli	Bacillales	Bacillaceae	1	1	0	0	0	0	0	0	0	0	1	1	1	1	1	1	B2+
Bacillus_endophyticus_2102	Bacillus endophyticus 2102	Firmicutes	Bacilli	Bacillales	Bacillaceae	1	1	0	0	0	0	0	0	0	0	1	1	1	1	1	1	B2+
Bacillus_firmus_DS1	Bacillus firmus DS1	Firmicutes	Bacilli	Bacillales	Bacillaceae	1	1	0	0	0	0	0	0	0	0	1	1	1	1	1	1	B2+
Bacillus_flexus_27Col1_1E	Bacillus flexus 27Col1.1E	Firmicutes	Bacilli	Bacillales	Bacillaceae	1	1	0	0	0	0	0	0	0	0	1	1	1	1	1	1	B2+
Bacillus_fordii_DSM_16014	Bacillus fordii DSM 16014	Firmicutes	Bacilli	Bacillales	Bacillaceae	1	1	0	0	0	0	0	0	0	0	1	1	1	1	1	1	B2+
Bacillus_infantis_NRRL_B_14911	Bacillus infantis NRRL B-14911	Firmicutes	Bacilli	Bacillales	Bacillaceae	1	1	0	0	0	0	0	0	0	0	1	1	1	1	1	1	B2+
Bacillus_licheniformis_ATCC_14580	Bacillus licheniformis ATCC 14580	Firmicutes	Bacilli	Bacillales	Bacillaceae	1	1	0	0	0	0	0	0	0	0	1	1	1	1	1	1	B2+
Bacillus_megaterium_DSM319	Bacillus megaterium DSM319	Firmicutes	Bacilli	Bacillales	Bacillaceae	1	1	0	0	0	0	0	0	0	0	1	1	1	1	1	1	B2+
Bacillus_mojavensis_RO_H_1	Bacillus mojavensis RO-H-1 = KCTC3706	Firmicutes	Bacilli	Bacillales	Bacillaceae	1	1	0	0	0	0	0	0	0	0	1	1	1	1	1	1	B2+
Bacillus_mycoides_DSM_2048	Bacillus mycoides DSM 2048	Firmicutes	Bacilli	Bacillales	Bacillaceae	1	1	0	0	0	0	0	0	0	0	1	1	1	1	1	1	B2+
Bacillus_nealsonii_AAU1	Bacillus nealsonii AAU1	Firmicutes	Bacilli	Bacillales	Bacillaceae	1	1	0	0	0	0	0	0	0	0	1	1	1	1	1	1	B2+
Bacillus_pumilus_ATCC_7061	Bacillus pumilus ATCC 7061	Firmicutes	Bacilli	Bacillales	Bacillaceae	1	1	0	0	0	0	0	0	0	0	1	1	1	1	1	1	B2+
Bacillus_sonorensis_L12	Bacillus sonorensis L12	Firmicutes	Bacilli	Bacillales	Bacillaceae	1	1	0	0	0	0	0	0	0	0	1	1	1	1	1	1	B2+
Bacillus_thuringiensis_serovar_thuringiensis_str_T01001	Bacillus thuringiensis serovar thuringiensis str. T01001	Firmicutes	Bacilli	Bacillales	Bacillaceae	1	1	0	0	0	0	0	0	0	0	1	1	1	1	1	1	B2+
Bacillus_timonensis_10403023	Bacillus timonensis 10403023	Firmicutes	Bacilli	Bacillales	Bacillaceae	1	1	0	0	0	0	0	0	0	0	1	1	1	1	1	1	B2+
Brevibacillus_agri_5_2	Brevibacillus agri 5-2	Firmicutes	Bacilli	Bacillales	Paenibacillaceae	1	1	0	0	0	0	0	0	0	0	1	1	1	1	1	1	B2+
Brevibacillus_agri_BAB_2500	Brevibacillus agri BAB-2500	Firmicutes	Bacilli	Bacillales	Paenibacillaceae	1	1	0	0	0	0	0	0	0	0	1	1	1	1	1	1	B2+
Clostridium_leptum_DSM_753	Clostridium leptum DSM 753	Firmicutes	Clostridia	Clostridiales	Ruminococcaceae	0	1	0	0	0	0	0	0	1	0	1	0	1	1	0	0	B2+
Eubacterium_siraeum_70_3	Eubacterium siraeum 70/3	Firmicutes	Clostridia	Clostridiales	Ruminococcaceae	0	1	0	0	0	0	0	0	1	0	1	0	1	1	0	0	B2+
Eubacterium_siraeum_DSM_15702	Eubacterium siraeum DSM 15702	Firmicutes	Clostridia	Clostridiales	Ruminococcaceae	0	1	0	0	0	0	0	0	1	0	1	0	1	1	0	0	B2+
Eubacterium_ventriosum_ATCC_27560	Eubacterium ventriosum ATCC 27560	Firmicutes	Clostridia	Clostridiales	Eubacteriaceae	0	1	0	0	0	0	0	0	1	0	1	1	1	1	0	1	B2+
Exiguobacterium_aurantiacum_DSM_6208	Exiguobacterium aurantiacum DSM 6208	Firmicutes	Bacilli	Bacillales	Bacillales Incertae Sedis XII	1	1	0	0	0	0	0	0	0	0	1	1	1	1	1	1	B2+
Geobacillus_stearothermophilus_ATCC_7953	Geobacillus stearothermophilus ATCC 7953	Firmicutes	Bacilli	Bacillales	Bacillaceae	1	1	0	0	0	0	0	0	0	0	1	1	1	1	1	1	B2+
Listeria_monocytogenes_4a_L99	Listeria monocytogenes 4a L99	Firmicutes	Bacilli	Bacillales	Listeriaceae	1	1	0	0	0	0	0	0	0	0	1	1	1	1	1	1	B2+
Listeria_monocytogenes_4b_F2365	Listeria monocytogenes 4b F2365	Firmicutes	Bacilli	Bacillales	Listeriaceae	1	1	0	0	0	0	0	0	0	0	1	1	1	1	1	1	B2+
Listeria_monocytogenes_Finland_1988	Listeria monocytogenes Finland 1988	Firmicutes	Bacilli	Bacillales	Listeriaceae	1	1	0	0	0	0	0	0	0	0	1	1	1	1	1	1	B2+
Listeria_monocytogenes_FSL_R2_561	Listeria monocytogenes FSL R2-561	Firmicutes	Bacilli	Bacillales	Listeriaceae	1	1	0	0	0	0	0	0	0	0	1	1	1	1	1	1	B2+
Listeria_monocytogenes_J0161_FSL_R2_499	Listeria monocytogenes J0161, FSL R2-499	Firmicutes	Bacilli	Bacillales	Listeriaceae	1	1	0	0	0	0	0	0	0	0	1	1	1	1	1	1	B2+
Listeria_monocytogenes_serotype_7_SLCC_2482	Listeria monocytogenes serotype 7 SLCC 2482	Firmicutes	Bacilli	Bacillales	Listeriaceae	1	1	0	0	0	0	0	0	0	0	1	1	1	1	1	1	B2+
Listeria_monocytogenes_SLCC_2378	Listeria monocytogenes SLCC 2378	Firmicutes	Bacilli	Bacillales	Listeriaceae	1	1	0	0	0	0	0	0	0	0	1	1	1	1	1	1	B2+
Listeria_monocytogenes_SLCC_2540	Listeria monocytogenes SLCC 2540	Firmicutes	Bacilli	Bacillales	Listeriaceae	1	1	0	0	0	0	0	0	0	0	1	1	1	1	1	1	B2+
Listeria_monocytogenes_SLCC_7179	Listeria monocytogenes SLCC 7179	Firmicutes	Bacilli	Bacillales	Listeriaceae	1	1	0	0	0	0	0	0	0	0	1	1	1	1	1	1	B2+
Lysinibacillus_fusiformis_ZB2	Lysinibacillus fusiformis ZB2	Firmicutes	Bacilli	Bacillales	Planococcaceae	1	1	0	0	0	0	0	0	0	0	1	1	1	1	1	1	B2+
Lysinibacillus_sphaericus_C3_41	Lysinibacillus sphaericus C3-41	Firmicutes	Bacilli	Bacillales	Planococcaceae	1	1	0	0	0	0	0	0	0	0	1	1	1	1	1	1	B2+
Ruminococcus_lactaris_ATCC_29176	Ruminococcus lactaris ATCC 29176	Firmicutes	Clostridia	Clostridiales	Ruminococcaceae	0	1	0	0	0	0	0	0	1	0	1	1	1	1	0	0	B2+
Ruminococcus_torques_L2_14	Ruminococcus torques L2-14	Firmicutes	Clostridia	Clostridiales	Lachnospiraceae	0	1	0	0	0	0	0	0	1	0	1	1	1	1	0	1	B2+
Staphylococcus_arlettae_CVD059	Staphylococcus arlettae CVD059	Firmicutes	Bacilli	Bacillales	Staphylococcaceae	1	1	0	0	0	0	0	0	0	0	1	1	1	1	1	1	B2+
Staphylococcus_cohnii_hu_01	Staphylococcus cohnii hu-01	Firmicutes	Bacilli	Bacillales	Staphylococcaceae	1	1	0	0	0	0	0	0	0	0	1	1	1	1	1	1	B2+
Staphylococcus_sciuri_subsp_sciuri_Z8	Staphylococcus sciuri subsp. sciuri Z8	Firmicutes	Bacilli	Bacillales	Staphylococcaceae	1	1	0	0	0	0	0	0	0	0	1	1	1	1	1	1	B2+
Staphylococcus_simulans_ACS_120_V_Sch1	Staphylococcus simulans ACS-120-V-Sch1	Firmicutes	Bacilli	Bacillales	Staphylococcaceae	1	1	0	0	0	0	0	0	0	0	1	1	1	1	1	1	B2+
Ureibacillus_thermosphaericus_str_Thermo_BF	Ureibacillus thermosphaericus str. Thermo-BF	Firmicutes	Bacilli	Bacillales	Planococcaceae	1	1	0	0	0	0	0	0	0	0	1	1	1	1	1	1	B2+
Klebsiella_oxytoca_KCTC_1686	Klebsiella oxytoca KCTC 1686	Proteobacteria	Gammaproteobacteria	Enterobacteriales	Enterobacteriaceae	1	1	0	0	0	0	0	0	0	0	1	1	1	1	1	1	B2+
Gordonia_rubripertincta_NBRC_101908	Gordonia rubripertincta NBRC 101908	Actinobacteria	Actinobacteria	Actinomycetales	Gordoniaceae	1	0	0	0	0	0	0	1	0	1	1	1	1	1	1	0	K+
Microbacterium_gubbeenense_DSM_15944	Microbacterium gubbeenense DSM 15944	Actinobacteria	Actinobacteria	Actinomycetales	Microbacteriaceae	1	0	0	0	0	0	0	1	0	1	1	1	1	1	1	0	K+
Alistipes_indistinctus_YIT_12060	Alistipes indistinctus YIT 12060	Bacteroidetes	Bacteroidia	Bacteroidales	Rikenellaceae	1	0	0	0	0	0	0	1	0	1	1	1	1	1	1	0	K+
Bacteroides_graminisolvens_DSM_19988	Bacteroides graminisolvens DSM 19988	Bacteroidetes	Bacteroidia	Bacteroidales	Bacteroidaceae	0	0	0	0	0	0	0	1	1	1	1	1	1	1	1	0	K+
Bacteroides_massiliensis_B846dnLKV334	Bacteroides massiliensis B846dnLKV334 = Timone 84634 = DSM 17679 = JCM 13223	Bacteroidetes	Bacteroidia	Bacteroidales	Bacteroidaceae	1	0	0	0	0	0	0	1	0	1	1	1	1	1	1	0	K+
Bacteroides_nordii_CL02T12C05	Bacteroides nordii CL02T12C05	Bacteroidetes	Bacteroidia	Bacteroidales	Bacteroidaceae	1	0	0	0	0	0	0	1	0	1	1	1	1	1	1	0	K+
Bacteroides_oleiciplenus_YIT_12058	Bacteroides oleiciplenus YIT 12058	Bacteroidetes	Bacteroidia	Bacteroidales	Bacteroidaceae	1	0	0	0	0	0	0	1	0	1	1	1	1	1	1	0	K+
Bacteroides_pyogenes_DSM20611	Bacteroides pyogenes DSM20611	Bacteroidetes	Bacteroidia	Bacteroidales	Bacteroidaceae	1	0	0	0	0	0	0	1	0	1	1	1	1	1	1	0	K+
Bacteroides_salyersiae_WAL_10018	Bacteroides salyersiae WAL 10018 = DSM 18765 = JCM 12988	Bacteroidetes	Bacteroidia	Bacteroidales	Bacteroidaceae	1	0	0	0	0	0	0	1	0	1	1	1	1	1	1	0	K+
Bacteroides_timonensis_AP1	Bacteroides timonensis AP1	Bacteroidetes	Bacteroidia	Bacteroidales	Bacteroidaceae	1	0	0	0	0	0	0	1	0	1	1	1	1	1	1	0	K+
Dyadobacter_fermentans_DSM_18053	Dyadobacter fermentans DSM 18053	Bacteroidetes	Cytophagia	Cytophagales	Cytophagaceae	1	0	0	0	0	0	0	1	0	1	1	1	1	1	1	0	K+
Dysgonomonas_gadei_ATCC_BAA_286	Dysgonomonas gadei ATCC BAA-286	Bacteroidetes	Bacteroidia	Bacteroidales	Porphyromonadaceae	1	0	0	0	0	0	0	1	0	1	1	1	1	1	1	0	K+
Parabacteroides_distasonis_ATCC_8503	Parabacteroides distasonis ATCC 8503	Bacteroidetes	Bacteroidia	Bacteroidales	Porphyromonadaceae	0	0	0	0	0	0	0	1	1	1	1	1	1	1	1	0	K+
Parabacteroides_goldsteinii_dnLKV18	Parabacteroides goldsteinii dnLKV18	Bacteroidetes	Bacteroidia	Bacteroidales	Porphyromonadaceae	1	0	0	0	0	0	0	1	0	1	1	1	1	1	1	0	K+
Porphyromonas_gingivalis_W83	Porphyromonas gingivalis W83	Bacteroidetes	Bacteroidia	Bacteroidales	Porphyromonadaceae	0	0	0	0	0	0	0	1	1	1	1	1	1	1	1	0	K+
Prevotella_brevis_ATCC_19188	Prevotella brevis ATCC 19188	Bacteroidetes	Bacteroidia	Bacteroidales	Prevotellaceae	1	0	0	0	0	0	0	1	0	1	1	1	1	1	1	0	K+
Prevotella_bryantii_B14	Prevotella bryantii B14	Bacteroidetes	Bacteroidia	Bacteroidales	Prevotellaceae	0	0	0	0	0	0	0	1	1	1	1	1	1	1	1	0	K+
Prevotella_bryantii_C21a	Prevotella bryantii C21a	Bacteroidetes	Bacteroidia	Bacteroidales	Prevotellaceae	0	0	0	0	0	0	0	1	1	1	1	1	1	1	1	0	K+
Prevotella_buccae_ATCC_33574	Prevotella buccae ATCC 33574	Bacteroidetes	Bacteroidia	Bacteroidales	Prevotellaceae	1	0	0	0	0	0	0	1	0	1	1	1	1	1	1	0	K+
Prevotella_nigrescens_ATCC_33563	Prevotella nigrescens ATCC 33563	Bacteroidetes	Bacteroidia	Bacteroidales	Prevotellaceae	1	0	0	0	0	0	0	1	0	1	1	1	1	1	1	0	K+
Prevotella_ruminicola_23	Prevotella ruminicola 23	Bacteroidetes	Bacteroidia	Bacteroidales	Prevotellaceae	1	0	0	0	0	0	0	1	0	1	1	1	1	1	1	0	K+
Spirosoma_linguale_DSM_74	Spirosoma linguale DSM 74	Bacteroidetes	Cytophagia	Cytophagales	Cytophagaceae	1	0	0	0	0	0	0	1	0	1	1	1	1	1	1	0	K+
Bacillus_clausii_KSM_K16	Bacillus clausii KSM-K16	Firmicutes	Bacilli	Bacillales	Bacillaceae	1	0	0	0	0	0	0	1	0	1	1	1	1	1	1	0	K+
Bacillus_pseudofirmus_OF4	Bacillus pseudofirmus OF4	Firmicutes	Bacilli	Bacillales	Bacillaceae	1	0	0	0	0	0	0	1	0	1	1	1	1	1	1	0	K+
Brevibacillus_brevis_NBRC_100599	Brevibacillus brevis NBRC 100599	Firmicutes	Bacilli	Bacillales	Paenibacillaceae	1	0	0	0	0	0	0	1	0	1	1	1	1	1	1	0	K+
Paenibacillus_alvei_DSM_29	Paenibacillus alvei DSM 29	Firmicutes	Bacilli	Bacillales	Paenibacillaceae	1	0	0	0	0	0	0	1	0	1	1	1	1	1	1	0	K+
Paenibacillus_barengoltzii_G22	Paenibacillus barengoltzii G22	Firmicutes	Bacilli	Bacillales	Paenibacillaceae	1	0	0	0	0	0	0	1	0	1	1	1	1	1	1	0	K+
Paenibacillus_daejeonensis_DSM_15491	Paenibacillus daejeonensis DSM 15491	Firmicutes	Bacilli	Bacillales	Paenibacillaceae	0	0	0	0	0	0	0	1	1	1	1	1	1	1	1	0	K+
Paenibacillus_lactis_154	Paenibacillus lactis 154	Firmicutes	Bacilli	Bacillales	Paenibacillaceae	1	0	0	0	0	0	0	1	0	1	1	1	1	1	1	0	K+
Achromobacter_xylosoxidans_A8	Achromobacter xylosoxidans A8	Proteobacteria	Betaproteobacteria	Burkholderiales	Alcaligenaceae	1	0	0	0	0	0	0	1	0	1	1	1	1	1	1	0	K+
Acinetobacter_calcoaceticus_PHEA_2	Acinetobacter calcoaceticus PHEA-2	Proteobacteria	Gammaproteobacteria	Pseudomonadales	Moraxellaceae	0	0	0	0	0	0	0	1	1	1	1	1	1	1	1	0	K+
Acinetobacter_haemolyticus_NIPH_261	Acinetobacter haemolyticus NIPH 261	Proteobacteria	Gammaproteobacteria	Pseudomonadales	Moraxellaceae	1	0	0	0	0	0	0	1	0	1	1	1	1	1	1	0	K+
Acinetobacter_johnsonii_SH046	Acinetobacter johnsonii SH046	Proteobacteria	Gammaproteobacteria	Pseudomonadales	Moraxellaceae	1	0	0	0	0	0	0	1	0	1	1	1	1	1	1	0	K+
Acinetobacter_lwoffii_WJ10621	Acinetobacter lwoffii WJ10621	Proteobacteria	Gammaproteobacteria	Pseudomonadales	Moraxellaceae	1	0	0	0	0	0	0	1	0	1	1	1	1	1	1	0	K+
Acinetobacter_pittii_ANC_4052	Acinetobacter pittii ANC 4052	Proteobacteria	Gammaproteobacteria	Pseudomonadales	Moraxellaceae	1	0	0	0	0	0	0	1	0	1	1	1	1	1	1	0	K+
Alcaligenes_faecalis_subsp_faecalis_NBRC_13111	Alcaligenes faecalis subsp. faecalis NBRC 13111	Proteobacteria	Betaproteobacteria	Burkholderiales	Alcaligenaceae	0	0	0	0	0	0	0	1	1	1	1	1	1	1	1	0	K+
Bradyrhizobium_elkanii_USDA_76	Bradyrhizobium elkanii USDA 76	Proteobacteria	Alphaproteobacteria	Rhizobiales	Bradyrhizobiaceae	1	0	0	0	0	0	0	1	0	1	1	1	1	1	1	0	K+
Brevundimonas_diminuta_470_4	Brevundimonas diminuta 470-4	Proteobacteria	Alphaproteobacteria	Caulobacterales	Caulobacteraceae	1	0	0	0	0	0	0	1	0	1	1	1	1	1	1	0	K+
Burkholderia_cepacia_GG4	Burkholderia cepacia GG4	Proteobacteria	Betaproteobacteria	Burkholderiales	Burkholderiaceae	0	0	0	0	0	0	0	1	1	1	1	1	1	1	1	0	K+
Comamonas_testosteroni_CNB_2	Comamonas testosteroni CNB-2	Proteobacteria	Betaproteobacteria	Burkholderiales	Comamonadaceae	1	0	0	0	0	0	0	1	0	1	1	1	1	1	1	0	K+
Delftia_acidovorans_SPH_1	Delftia acidovorans SPH-1	Proteobacteria	Betaproteobacteria	Burkholderiales	Comamonadaceae	1	0	0	0	0	0	0	1	0	1	1	1	1	1	1	0	K+
Desulfovibrio_desulfuricans_subsp_desulfuricans_DSM_642	Desulfovibrio desulfuricans subsp. desulfuricans DSM 642	Proteobacteria	Deltaproteobacteria	Desulfovibrionales	Desulfovibrionaceae	0	0	0	0	0	0	0	1	1	1	1	1	1	1	1	0	K+
Laribacter_hongkongensis_HLHK9	Laribacter hongkongensis HLHK9	Proteobacteria	Betaproteobacteria	Neisseriales	Chromobacteriaceae	0	0	0	0	0	0	0	1	1	1	1	1	1	1	1	0	K+
Methylobacterium_mesophilicum_SR1_6_6	Methylobacterium mesophilicum SR1.6/6	Proteobacteria	Alphaproteobacteria	Rhizobiales	Methylobacteriaceae	0	0	0	0	0	0	0	1	1	1	1	1	1	1	1	0	K+
Methylobacterium_populi_BJ001	Methylobacterium populi BJ001	Proteobacteria	Alphaproteobacteria	Rhizobiales	Methylobacteriaceae	1	0	0	0	0	0	0	1	0	1	1	1	1	1	1	0	K+
Neisseria_flavescens_SK114	Neisseria flavescens SK114	Proteobacteria	Betaproteobacteria	Neisseriales	Neisseriaceae	1	0	0	0	0	0	0	1	0	1	1	1	1	1	1	0	K+
Neisseria_mucosa_ATCC_25996	Neisseria mucosa ATCC 25996	Proteobacteria	Betaproteobacteria	Neisseriales	Neisseriaceae	1	0	0	0	0	0	0	1	0	1	1	1	1	1	1	0	K+
Neisseria_subflava_NJ9703	Neisseria subflava NJ9703	Proteobacteria	Betaproteobacteria	Neisseriales	Neisseriaceae	1	0	0	0	0	0	0	1	0	1	1	1	1	1	1	0	K+
Pseudomonas_alcaliphila_34	Pseudomonas alcaliphila 34	Proteobacteria	Gammaproteobacteria	Pseudomonadales	Pseudomonadaceae	1	0	0	0	0	0	0	1	0	1	1	1	1	1	1	0	K+
Pseudomonas_monteilii_NBRC_103158	Pseudomonas monteilii NBRC 103158 = DSM 14164	Proteobacteria	Gammaproteobacteria	Pseudomonadales	Pseudomonadaceae	1	0	0	0	0	0	0	1	0	1	1	1	1	1	1	0	K+
Pseudomonas_monteilii_QM	Pseudomonas monteilii QM	Proteobacteria	Gammaproteobacteria	Pseudomonadales	Pseudomonadaceae	1	0	0	0	0	0	0	1	0	1	1	1	1	1	1	0	K+
Pseudomonas_nitroreducens_HBP1	Pseudomonas nitroreducens HBP1	Proteobacteria	Gammaproteobacteria	Pseudomonadales	Pseudomonadaceae	1	0	0	0	0	0	0	1	0	1	1	1	1	1	1	0	K+
Schlesneria_paludicola_DSM_18645	Schlesneria paludicola DSM 18645	Planctomycetes	Planctomycetales	Planctomycetales	Planctomycetaceae	1	0	0	0	0	0	0	1	0	1	1	1	1	1	1	0	K+
Akkermansia_muciniphila_ATCC_BAA_835	Akkermansia muciniphila ATCC BAA-835	Verrucomicrobia	Verrucomicrobiae	Verrucomicrobiales	Akkermansiaceae	0	0	0	0	0	0	0	1	1	1	1	1	1	1	1	0	K+
Propionibacterium_acnes_KPA171202	Propionibacterium acnes KPA171202	Actinobacteria	Actinobacteria	Actinomycetales	Propionibacteriaceae	0	0	1	1	0	0	0	0	1	1	0	0	1	1	1	1	B3+
Prevotella_salivae_DSM_15606	Prevotella salivae DSM 15606	Bacteroidetes	Bacteroidia	Bacteroidales	Prevotellaceae	0	0	1	0	0	0	0	0	1	1	0	1	1	1	0	1	B3+
Anaerococcus_hydrogenalis_DSM_7454	Anaerococcus hydrogenalis DSM 7454	Firmicutes	Clostridia	Clostridiales	Peptoniphilaceae	0	0	1	0	0	0	0	0	1	1	0	1	1	1	0	0	B3+
Butyrivibrio_crossotus_DSM_2876	Butyrivibrio crossotus DSM 2876	Firmicutes	Clostridia	Clostridiales	Lachnospiraceae	0	0	1	0	0	0	0	0	1	1	0	1	1	1	0	0	B3+
Clostridium_bartlettii_DSM_16795	Clostridium bartlettii DSM 16795	Firmicutes	Clostridia	Clostridiales	Peptostreptococcaceae	0	0	1	1	0	0	0	0	0	1	0	0	1	0	0	0	B3+
Clostridium_perfringens_ATCC_13124	Clostridium perfringens ATCC 13124	Firmicutes	Clostridia	Clostridiales	Clostridiaceae	0	0	1	1	0	0	0	0	1	1	0	0	1	1	1	1	B3+
Clostridium_sp_L2_50	Clostridium sp. L2-50	Firmicutes	Clostridia	Clostridiales	Clostridiaceae	0	0	1	0	0	0	0	0	1	1	0	1	1	1	0	0	B3+
Coprococcus_eutactus_ATCC_27759	Coprococcus eutactus ATCC 27759	Firmicutes	Clostridia	Clostridiales	Lachnospiraceae	0	0	1	0	0	0	0	0	0	1	0	1	1	1	0	0	B3+
Lactobacillus_fermentum_ATCC_14931	Lactobacillus fermentum ATCC 14931	Firmicutes	Bacilli	Lactobacillales	Lactobacillaceae	1	0	1	0	0	0	0	0	0	1	0	0	1	1	0	1	B3+
Lactobacillus_plantarum_subsp_plantarum_ATCC_14917	Lactobacillus plantarum subsp. plantarum ATCC 14917	Firmicutes	Bacilli	Lactobacillales	Lactobacillaceae	0	0	1	1	0	0	0	0	0	1	0	0	1	1	0	1	B3+
Lactobacillus_reuteri_MM4_1A_	Lactobacillus reuteri MM4-1A	Firmicutes	Bacilli	Lactobacillales	Lactobacillaceae	0	0	1	1	0	0	0	0	0	1	0	0	1	1	1	1	B3+
Leuconostoc_mesenteroides_subsp_cremoris_ATCC_19254	Leuconostoc mesenteroides subsp. cremoris ATCC 19254	Firmicutes	Bacilli	Lactobacillales	Leuconostocaceae	0	0	1	1	0	0	0	0	1	1	0	0	1	1	0	0	B3+
Listeria_grayi_DSM_20601	Listeria grayi DSM 20601	Firmicutes	Bacilli	Bacillales	Listeriaceae	0	0	1	0	0	0	0	0	1	1	0	1	1	1	0	1	B3+
Mitsuokella_multacida_DSM_20544	Mitsuokella multacida DSM 20544	Firmicutes	Negativicutes	Selenomonadales	Veillonellaceae	0	0	1	1	0	0	0	0	1	1	0	0	1	1	0	1	B3+
Phascolarctobacterium_succinatutens_YIT_12067	Phascolarctobacterium succinatutens YIT 12067	Firmicutes	Negativicutes	Selenomonadales	Acidaminococcaceae	0	0	1	0	0	0	0	0	1	1	0	1	1	1	0	0	B3+
Streptococcus_equinus_ATCC_9812	Streptococcus equinus ATCC 9812	Firmicutes	Bacilli	Lactobacillales	Streptococcaceae	0	0	1	1	0	0	0	0	1	1	0	0	1	0	0	1	B3+
Campylobacter_jejuni_jejuni_81_176	Campylobacter jejuni jejuni 81-176	Proteobacteria	Epsilonproteobacteria	Campylobacterales	Campylobacteraceae	0	0	1	0	0	0	0	0	1	1	0	1	1	1	1	1	B3+
Campylobacter_jejuni_jejuni_ICDCCJ07004	Campylobacter jejuni jejuni ICDCCJ07004	Proteobacteria	Epsilonproteobacteria	Campylobacterales	Campylobacteraceae	0	0	1	0	0	0	0	0	1	1	0	1	1	1	1	1	B3+
Campylobacter_jejuni_jejuni_M1	Campylobacter jejuni jejuni M1	Proteobacteria	Epsilonproteobacteria	Campylobacterales	Campylobacteraceae	0	0	1	0	0	0	0	0	1	1	0	1	1	1	1	1	B3+
Campylobacter_jejuni_jejuni_NCTC_11168	Campylobacter jejuni jejuni NCTC 11168	Proteobacteria	Epsilonproteobacteria	Campylobacterales	Campylobacteraceae	0	0	1	0	0	0	0	0	1	1	0	1	1	1	1	1	B3+
Edwardsiella_tarda_ATCC_23685	Edwardsiella tarda ATCC 23685	Proteobacteria	Gammaproteobacteria	Enterobacteriales	Enterobacteriaceae	0	0	1	0	0	0	0	0	0	1	0	1	1	1	0	1	B3+
Edwardsiella_tarda_FL6_60	Edwardsiella tarda FL6-60	Proteobacteria	Gammaproteobacteria	Enterobacteriales	Enterobacteriaceae	0	0	1	0	0	0	0	0	1	1	0	1	1	1	1	1	B3+
Providencia_alcalifaciens_DSM_30120	Providencia alcalifaciens DSM 30120	Proteobacteria	Gammaproteobacteria	Enterobacteriales	Enterobacteriaceae	0	0	1	0	0	0	0	0	0	1	0	1	1	1	0	1	B3+
Providencia_rettgeri_DSM_1131	Providencia rettgeri DSM 1131	Proteobacteria	Gammaproteobacteria	Enterobacteriales	Enterobacteriaceae	0	0	1	0	0	0	0	0	0	1	0	1	1	1	0	1	B3+
Providencia_rustigianii_DSM_4541	Providencia rustigianii DSM 4541	Proteobacteria	Gammaproteobacteria	Enterobacteriales	Enterobacteriaceae	0	0	1	0	0	0	0	0	0	1	0	1	1	1	0	1	B3+
Providencia_stuartii_ATCC_25827	Providencia stuartii ATCC 25827	Proteobacteria	Gammaproteobacteria	Enterobacteriales	Enterobacteriaceae	0	0	1	0	0	0	0	0	0	1	0	1	1	1	0	1	B3+
Succinatimonas_hippei_YIT_12066	Succinatimonas hippei YIT 12066	Proteobacteria	Gammaproteobacteria	Aeromonadales	Succinivibrionaceae	0	0	1	1	0	0	0	0	1	1	0	0	1	0	0	1	B3+
Fusobacterium_gonidiaformans_3_1_5R	Fusobacterium gonidiaformans 3-1-5R	Fusobacteria	Fusobacteriia	Fusobacteriales	Fusobacteriaceae	0	0	1	1	0	0	0	0	0	1	0	0	1	1	0	1	B3+
Fusobacterium_gonidiaformans_ATCC_25563	Fusobacterium gonidiaformans ATCC 25563	Fusobacteria	Fusobacteriia	Fusobacteriales	Fusobacteriaceae	0	0	1	1	0	0	0	0	0	1	0	0	1	1	0	0	B3+
Anaerobaculum_hydrogeniformans_OS1_ATCC_BAA_1850	Anaerobaculum hydrogeniformans OS1, ATCC BAA-1850	Synergistetes	Synergistia	Synergistales	Synergistaceae	0	0	1	0	0	0	0	0	0	1	0	1	1	0	0	0	B3+
Blastococcus_massiliensis_AP3	Blastococcus massiliensis AP3	Actinobacteria	Actinobacteria	Actinomycetales	Geodermatophilaceae	1	0	0	0	0	1	0	1	0	1	1	1	1	0	1	0	B9+
Brevibacterium_casei_S18	Brevibacterium casei S18	Actinobacteria	Actinobacteria	Actinomycetales	Brevibacteriaceae	1	0	0	0	0	1	0	1	0	1	1	1	1	0	1	0	B9+
Corynebacterium_amycolatum_SK46	Corynebacterium amycolatum SK46	Actinobacteria	Actinobacteria	Actinomycetales	Corynebacteriaceae	1	0	0	0	0	1	0	1	0	1	1	1	1	0	1	0	B9+
Dietzia_cinnamea_P4	Dietzia cinnamea P4	Actinobacteria	Actinobacteria	Actinomycetales	Dietziaceae	1	0	0	0	0	1	0	1	0	1	1	1	1	0	1	0	B9+
Gordonia_terrae_C_6	Gordonia terrae C-6	Actinobacteria	Actinobacteria	Actinomycetales	Gordoniaceae	1	0	0	0	0	1	0	1	0	1	1	1	1	0	1	0	B9+
Gordonia_terrae_NBRC_100016	Gordonia terrae NBRC 100016	Actinobacteria	Actinobacteria	Corynebacteriales	Gordoniaceae	1	0	0	0	0	1	0	1	0	1	1	1	1	0	1	0	B9+
Kocuria_rhizophila_DC2201	Kocuria rhizophila DC2201	Actinobacteria	Actinobacteria	Actinomycetales	Micrococcaceae	1	0	0	0	0	1	0	1	0	1	1	1	1	0	1	0	B9+
Micromonospora_aurantiaca_ATCC_27029	Micromonospora aurantiaca ATCC 27029	Actinobacteria	Actinobacteria	Actinomycetales	Micromonosporaceae	1	0	0	0	0	1	0	1	0	1	1	1	1	0	1	0	B9+
Propionibacterium_acidipropionici_ATCC_4875	Propionibacterium acidipropionici ATCC 4875	Actinobacteria	Actinobacteria	Actinomycetales	Propionibacteriaceae	1	0	0	0	0	1	0	1	0	1	1	1	1	0	1	0	B9+
Propionibacterium_jensenii_DSM_20535	Propionibacterium jensenii DSM 20535	Actinobacteria	Actinobacteria	Actinomycetales	Propionibacteriaceae	1	0	0	0	0	1	0	0	0	1	1	1	1	0	1	1	B9+
Rhodococcus_equi_NBRC_101255	Rhodococcus equi ATCC 33707	Actinobacteria	Actinobacteria	Actinomycetales	Nocardiaceae	1	0	0	0	0	1	0	1	0	1	1	1	1	0	1	0	B9+
Rhodococcus_rhodochrous_ATCC_21198	Rhodococcus rhodochrous ATCC 21198	Actinobacteria	Actinobacteria	Actinomycetales	Nocardiaceae	1	0	0	0	0	1	0	0	0	1	1	1	1	0	1	1	B9+
Alistipes_finegoldii_DSM_17242	Alistipes finegoldii DSM 17242	Bacteroidetes	Bacteroidia	Bacteroidales	Rikenellaceae	1	0	0	0	0	1	0	1	0	1	1	1	1	0	1	0	B9+
Odoribacter_laneus_YIT_12061	Odoribacter laneus YIT 12061	Bacteroidetes	Bacteroidia	Bacteroidales	Porphyromonadaceae	1	0	0	0	0	1	0	1	0	1	1	1	1	0	1	0	B9+
Prevotella_albensis_DSM_11370	Prevotella albensis DSM 11370	Bacteroidetes	Bacteroidia	Bacteroidales	Prevotellaceae	1	0	0	0	0	1	0	1	0	1	1	1	1	0	1	0	B9+
Eubacterium_hallii_L2_7	Eubacterium hallii L2-7	Firmicutes	Clostridia	Clostridiales	Eubacteriaceae	1	0	0	0	0	1	0	1	0	1	1	1	1	0	1	0	B9+
Eubacterium_rectale_ATCC_33656	Eubacterium rectale ATCC 33656	Firmicutes	Clostridia	Clostridiales	Lachnospiraceae	0	0	0	0	0	1	0	0	1	1	1	1	1	0	1	1	B9+
Ruminococcus_flavefaciens_FD_1	Ruminococcus flavefaciens FD-1	Firmicutes	Clostridia	Clostridiales	Ruminococcaceae	1	0	0	0	0	1	0	1	0	1	1	1	1	0	1	0	B9+
Acinetobacter_radioresistens_NIPH_2130	Acinetobacter radioresistens NIPH 2130	Proteobacteria	Gammaproteobacteria	Pseudomonadales	Moraxellaceae	1	0	0	0	0	1	0	1	0	1	1	1	1	0	1	0	B9+
Cronobacter_sakazakii_ATCC_BAA_894	Cronobacter sakazakii ATCC BAA-894	Proteobacteria	Gammaproteobacteria	Enterobacteriales	Enterobacteriaceae	1	0	0	0	0	1	0	0	0	1	1	1	1	0	1	1	B9+
Enterobacter_hormaechei_YT2	Enterobacter hormaechei YT2	Proteobacteria	Gammaproteobacteria	Enterobacteriales	Enterobacteriaceae	1	0	0	0	0	1	0	0	0	1	1	1	1	0	1	1	B9+
Enterobacter_hormaechei_YT3	Enterobacter hormaechei YT3	Proteobacteria	Gammaproteobacteria	Enterobacteriales	Enterobacteriaceae	1	0	0	0	0	1	0	0	0	1	1	1	1	0	1	1	B9+
Escherichia_hermannii_NBRC_105704	Escherichia hermannii NBRC 105704	Proteobacteria	Gammaproteobacteria	Enterobacteriales	Enterobacteriaceae	1	0	0	0	0	1	0	0	0	1	1	1	1	0	1	1	B9+
Methylobacterium_radiotolerans_JCM_2831	Methylobacterium radiotolerans JCM 2831	Proteobacteria	Alphaproteobacteria	Rhizobiales	Methylobacteriaceae	0	0	0	0	0	1	0	1	1	1	1	1	1	0	1	0	B9+
Neisseria_elongata_subsp_glycolytica_ATCC_29315	Neisseria elongata subsp. glycolytica ATCC 29315	Proteobacteria	Betaproteobacteria	Neisseriales	Neisseriaceae	1	0	0	0	0	1	0	1	0	1	1	1	1	0	1	0	B9+
Ochrobactrum_intermedium_LMG_3301	Ochrobactrum intermedium LMG 3301	Proteobacteria	Alphaproteobacteria	Rhizobiales	Brucellaceae	1	0	0	0	0	1	0	1	0	1	1	1	1	0	1	0	B9+
Pantoea_agglomerans_IG1	Pantoea agglomerans IG1	Proteobacteria	Gammaproteobacteria	Enterobacteriales	Enterobacteriaceae	1	0	0	0	0	1	0	1	0	1	1	1	1	0	1	0	B9+
Pseudomonas_fluorescens_PfO_1	Pseudomonas fluorescens PfO-1	Proteobacteria	Gammaproteobacteria	Pseudomonadales	Pseudomonadaceae	1	0	0	0	0	1	0	1	0	1	1	1	1	0	1	0	B9+
Pseudomonas_putida_F1	Pseudomonas putida F1	Proteobacteria	Gammaproteobacteria	Pseudomonadales	Pseudomonadaceae	1	0	0	0	0	1	0	1	0	1	1	1	1	0	1	0	B9+
Succinivibrio_dextrinosolvens_H5	Succinivibrio dextrinosolvens H5	Proteobacteria	Gammaproteobacteria	Aeromonadales	Vibrionaceae	1	0	0	0	0	1	0	0	0	1	1	1	1	0	1	1	B9+
Vibrio_fluvialis_PG41	Vibrio fluvialis PG41	Proteobacteria	Gammaproteobacteria	Gammavibrionales	Vibrionaceae	1	0	0	0	0	1	0	1	0	1	1	1	1	0	1	0	B9+
Vibrio_mimicus_MB_451	Vibrio mimicus MB-451	Proteobacteria	Gammaproteobacteria	Vibrionales	Vibrionaceae	1	0	0	0	0	1	0	0	0	1	1	1	1	0	1	1	B9+
Bifidobacterium_bifidum_BGN4	Bifidobacterium bifidum BGN4	Actinobacteria	Actinobacteria	Bifidobacteriales	Bifidobacteriaceae	0	1	0	1	0	0	0	1	1	0	1	0	1	1	1	0	B5++
Bifidobacterium_bifidum_S17	Bifidobacterium bifidum S17	Actinobacteria	Actinobacteria	Bifidobacteriales	Bifidobacteriaceae	0	1	0	1	0	0	0	1	1	0	1	0	1	1	1	0	B5++
Bifidobacterium_boum_DSM_20432	Bifidobacterium boum DSM 20432	Actinobacteria	Actinobacteria	Bifidobacteriales	Bifidobacteriaceae	1	1	0	1	0	1	0	1	0	0	1	0	1	0	1	0	B5++
Bifidobacterium_breve_HPH0326	Bifidobacterium breve HPH0326	Actinobacteria	Actinobacteria	Bifidobacteriales	Bifidobacteriaceae	0	1	0	1	0	0	0	1	1	0	1	0	1	1	1	0	B5++
Bifidobacterium_kashiwanohense_DSM_21854	Bifidobacterium kashiwanohense DSM 21854	Actinobacteria	Actinobacteria	Bifidobacteriales	Bifidobacteriaceae	1	1	0	1	0	1	0	1	0	0	1	0	1	0	1	0	B5++
Bifidobacterium_thermacidophilum_subsp_thermacidophilum_DSM_15837	Bifidobacterium thermacidophilum subsp. thermacidophilum DSM 15837	Actinobacteria	Actinobacteria	Bifidobacteriales	Bifidobacteriaceae	1	1	0	1	0	0	0	0	0	0	1	0	1	1	1	1	B5++
Bifidobacterium_thermophilum_RBL67	Bifidobacterium thermophilum RBL67	Actinobacteria	Actinobacteria	Bifidobacteriales	Bifidobacteriaceae	1	1	0	1	0	0	0	1	0	0	1	0	1	1	1	0	B5++
Curtobacterium_flaccumfaciens_UCD_AKU	Curtobacterium flaccumfaciens UCD-AKU	Actinobacteria	Actinobacteria	Actinomycetales	Microbacteriaceae	1	0	0	1	0	1	0	0	0	1	1	0	1	0	1	1	B5++
Kytococcus_sedentarius_DSM_20547	Kytococcus sedentarius DSM 20547	Actinobacteria	Actinobacteria	Actinomycetales	Dermacoccaceae	1	0	0	1	0	0	0	1	0	1	1	0	1	1	1	0	B5++
Microbacterium_paraoxydans_77MFTsu3_2	Microbacterium paraoxydans 77MFTsu3.2	Actinobacteria	Actinobacteria	Actinomycetales	Microbacteriaceae	1	0	0	1	0	1	0	0	0	1	1	0	1	0	1	1	B5++
Propionibacterium_avidum_44067	Propionibacterium avidum 44067	Actinobacteria	Actinobacteria	Actinomycetales	Propionibacteriaceae	1	0	0	1	0	1	0	1	0	1	1	0	1	0	1	0	B5++
Propionibacterium_granulosum_DSM_20700	Propionibacterium granulosum DSM 20700	Actinobacteria	Actinobacteria	Actinomycetales	Propionibacteriaceae	1	1	0	1	0	1	0	1	0	0	1	0	1	0	1	0	B5++
Slackia_piriformis_YIT_12062	Slackia piriformis YIT 12062	Actinobacteria	Coriobacteriia	Coriobacteriales	Coriobacteriaceae	1	1	0	1	0	1	0	1	0	0	1	0	1	0	1	0	B5++
Alistipes_putredinis_DSM_17216	Alistipes putredinis DSM 17216	Bacteroidetes	Bacteroidia	Bacteroidales	Rikenellaceae	1	1	0	1	0	1	0	1	0	0	1	0	1	0	1	0	B5++
Alloprevotella_tannerae_ATCC_51259	Alloprevotella tannerae ATCC 51259	Bacteroidetes	Bacteroidia	Bacteroidales	Prevotellaceae	1	1	0	1	0	1	0	1	0	0	1	0	1	0	1	0	B5++
Butyricimonas_synergistica_DSM_23225	Butyricimonas synergistica DSM 23225	Bacteroidetes	Bacteroidia	Bacteroidales	Porphyromonadaceae	1	0	0	1	0	0	0	1	0	1	1	0	1	1	1	0	B5++
Butyricimonas_virosa_DSM_23226	Butyricimonas virosa DSM 23226	Bacteroidetes	Bacteroidia	Bacteroidales	Porphyromonadaceae	1	0	0	1	0	0	0	1	0	1	1	0	1	1	1	0	B5++
Porphyromonas_endodontalis_ATCC_35406	Porphyromonas endodontalis ATCC 35406	Bacteroidetes	Bacteroidia	Bacteroidales	Porphyromonadaceae	1	1	0	1	0	0	0	1	0	0	1	0	1	1	1	0	B5++
Porphyromonas_somerae_DSM_23386	Porphyromonas somerae DSM 23386	Bacteroidetes	Bacteroidia	Bacteroidales	Porphyromonadaceae	1	0	0	1	0	0	0	1	0	1	1	0	1	1	1	0	B5++
Prevotella_bivia_DSM_20514	Prevotella bivia DSM 20514	Bacteroidetes	Bacteroidia	Bacteroidales	Prevotellaceae	1	0	0	1	0	0	0	1	0	1	1	0	1	1	1	0	B5++
Prevotella_conceptionensis_9403948	Prevotella conceptionensis 9403948	Bacteroidetes	Bacteroidia	Bacteroidales	Prevotellaceae	1	1	0	1	0	1	0	1	0	0	1	0	1	0	1	0	B5++
Prevotella_corporis_DSM_18810	Prevotella corporis DSM 18810	Bacteroidetes	Bacteroidia	Bacteroidales	Prevotellaceae	0	0	0	1	0	0	0	1	1	1	1	0	1	1	1	0	B5++
Prevotella_denticola_DSM20614	Prevotella denticola DSM20614	Bacteroidetes	Bacteroidia	Bacteroidales	Prevotellaceae	1	0	0	1	0	0	0	1	0	1	1	0	1	1	1	0	B5++
Prevotella_denticola_F0289	Prevotella denticola F0289	Bacteroidetes	Bacteroidia	Bacteroidales	Prevotellaceae	1	1	0	1	0	0	0	1	0	0	1	0	1	1	1	0	B5++
Prevotella_disiens_FB035_09AN	Prevotella disiens FB035-09AN	Bacteroidetes	Bacteroidia	Bacteroidales	Prevotellaceae	1	0	0	1	0	0	0	1	0	1	1	0	1	1	1	0	B5++
Prevotella_disiens_JCM_6334	Prevotella disiens JCM 6334 = ATCC 29426	Bacteroidetes	Bacteroidia	Bacteroidales	Prevotellaceae	0	0	0	1	0	0	0	1	1	1	1	0	1	1	1	0	B5++
Prevotella_intermedia_17	Prevotella intermedia 17	Bacteroidetes	Bacteroidia	Bacteroidales	Prevotellaceae	1	0	0	1	0	0	0	1	0	1	1	0	1	1	1	0	B5++
Prevotella_intermedia_ATCC_25611	Prevotella intermedia ATCC 25611 = DSM 20706	Bacteroidetes	Bacteroidia	Bacteroidales	Prevotellaceae	0	0	0	1	0	0	0	1	1	1	1	0	1	1	1	0	B5++
Prevotella_loescheii_DSM_19665	Prevotella loescheii DSM 19665 = JCM 12249 = ATCC 15930	Bacteroidetes	Bacteroidia	Bacteroidales	Prevotellaceae	0	0	0	1	0	0	0	1	1	1	1	0	1	1	1	0	B5++
Prevotella_melaninogenica_ATCC_25845	Prevotella melaninogenica ATCC 25845	Bacteroidetes	Bacteroidia	Bacteroidales	Prevotellaceae	1	0	0	1	0	0	0	1	0	1	1	0	1	1	1	0	B5++
Prevotella_oralis_ATCC_33269	Prevotella oralis ATCC 33269	Bacteroidetes	Bacteroidia	Bacteroidales	Prevotellaceae	1	0	0	1	0	0	0	1	0	1	1	0	1	1	1	0	B5++
Prevotella_pallens_ATCC_700821	Prevotella pallens ATCC 700821	Bacteroidetes	Bacteroidia	Bacteroidales	Prevotellaceae	1	0	0	1	0	0	0	1	0	1	1	0	1	1	1	0	B5++
Prevotella_shahii_JCM_12083	Prevotella shahii JCM 12083	Bacteroidetes	Bacteroidia	Bacteroidales	Prevotellaceae	1	0	0	1	0	0	0	1	0	1	1	0	1	1	1	0	B5++
Prevotella_stercorea_DSM_18206	Prevotella stercorea DSM 18206	Bacteroidetes	Bacteroidia	Bacteroidales	Prevotellaceae	1	1	0	1	0	0	0	1	0	0	1	0	1	1	1	0	B5++
Prevotella_timonensis_4401737	Prevotella timonensis 4401737 = DSM 22865 = JCM 15640	Bacteroidetes	Bacteroidia	Bacteroidales	Prevotellaceae	1	0	0	1	0	0	0	1	0	1	1	0	1	1	1	0	B5++
Prevotella_timonensis_CRIS_5C_B1	Prevotella timonensis CRIS 5C-B1	Bacteroidetes	Bacteroidia	Bacteroidales	Prevotellaceae	1	0	0	1	0	0	0	1	0	1	1	0	1	1	1	0	B5++
Tannerella_forsythia_ATCC_43037	Tannerella forsythia ATCC 43037	Bacteroidetes	Bacteroidia	Bacteroidales	Porphyromonadaceae	1	1	0	1	0	0	0	1	0	0	1	0	1	1	1	0	B5++
Blautia_producta_DSM_2950	Blautia producta DSM 2950	Firmicutes	Clostridia	Clostridiales	Lachnospiraceae	1	1	0	1	0	0	0	1	0	0	1	0	1	1	1	0	B5++
Dorea_formicigenerans_ATCC_27755	Dorea formicigenerans ATCC 27755	Firmicutes	Clostridia	Clostridiales	Lachnospiraceae	1	0	0	1	0	0	0	0	0	1	1	0	1	1	1	1	B5++
Enterococcus_durans_ATCC_6056	Enterococcus durans ATCC 6056	Firmicutes	Bacilli	Lactobacillales	Enterococcaceae	1	1	0	1	0	1	0	1	0	0	1	0	1	0	1	0	B5++
Eubacterium_brachy_ATCC_33089	Eubacterium brachy ATCC 33089	Firmicutes	Clostridia	Clostridiales	Clostridiales Incertae Sedis XIII	1	1	0	1	0	1	0	1	0	0	1	0	1	0	1	0	B5++
Eubacterium_cylindroides_T2_87	Eubacterium cylindroides T2-87	Firmicutes	Erysipelotrichia	Erysipelotrichales	Erysipelotrichaceae	1	1	0	1	0	1	0	1	0	0	1	0	1	0	1	0	B5++
Filifactor_alocis_ATCC_35896	Filifactor alocis ATCC 35896	Firmicutes	Clostridia	Clostridiales	Peptostreptococcaceae	1	1	0	1	0	1	0	1	0	0	1	0	1	0	1	0	B5++
Peptostreptococcus_anaerobius_DSM_2949	Peptostreptococcus anaerobius DSM 2949	Firmicutes	Clostridia	Clostridiales	Peptostreptococcaceae	1	1	0	1	0	1	0	1	0	0	1	0	1	0	1	0	B5++
Peptostreptococcus_stomatis_DSM_17678	Peptostreptococcus stomatis DSM 17678	Firmicutes	Clostridia	Clostridiales	Peptostreptococcaceae	1	1	0	1	0	1	0	1	0	0	1	0	1	0	1	0	B5++
Ruminococcus_bicirculans_80_3	Ruminococcus bicirculans 80/3	Firmicutes	Clostridia	Clostridiales	Ruminococcaceae	1	1	0	1	0	1	0	1	0	0	1	0	1	0	1	0	B5++
Streptococcus_lutetiensis_033	Streptococcus lutetiensis 033	Firmicutes	Bacilli	Lactobacillales	Streptococcaceae	1	0	0	1	0	0	0	1	0	1	1	0	1	1	1	0	B5++
Streptococcus_mutans_ATCC_25175	Streptococcus mutans ATCC 25175	Firmicutes	Bacilli	Lactobacillales	Streptococcaceae	1	1	0	1	0	1	0	1	0	0	1	0	1	0	1	0	B5++
Streptococcus_salivarius_JIM8777	Streptococcus salivarius JIM8777	Firmicutes	Bacilli	Lactobacillales	Streptococcaceae	1	1	0	1	0	1	0	1	0	0	1	0	1	0	1	0	B5++
Streptococcus_uberis_0140J	Streptococcus uberis 0140J	Firmicutes	Bacilli	Lactobacillales	Streptococcaceae	1	1	0	1	0	1	0	1	0	0	1	0	1	0	1	0	B5++
Actinobacillus_pleuropneumoniae_L20	Actinobacillus pleuropneumoniae L20	Proteobacteria	Gammaproteobacteria	Pasteurellales	Pasteurellaceae	1	0	0	1	0	0	0	0	0	1	1	0	1	1	1	1	B5++
Anaerobiospirillum_succiniciproducens_DSM_640001	Anaerobiospirillum succiniciproducens DSM 640001	Proteobacteria	Gammaproteobacteria	Aeromonadales	Vibrionaceae	1	0	0	1	0	0	0	1	0	1	1	0	1	1	1	0	B5++
Grimontia_hollisae_CIP_101886	Grimontia hollisae CIP 101886	Proteobacteria	Gammaproteobacteria	Vibrionales	Vibrionaceae	1	0	0	1	0	1	0	0	0	1	1	0	1	0	1	1	B5++
Haemophilus_parainfluenzae_T3T1	Haemophilus parainfluenzae T3T1	Proteobacteria	Gammaproteobacteria	Pasteurellales	Pasteurellaceae	1	0	0	1	0	0	0	0	0	1	1	0	1	1	1	1	B5++
Lautropia_mirabilis_ATCC_51599	Lautropia mirabilis ATCC 51599	Proteobacteria	Betaproteobacteria	Burkholderiales	Burkholderiaceae	1	1	0	1	0	1	0	1	0	0	1	0	1	0	1	0	B5++
Vibrio_furnissii_NCTC_11218	Vibrio furnissii NCTC 11218	Proteobacteria	Gammaproteobacteria	Vibrionales	Vibrionaceae	1	0	0	1	0	1	0	0	0	1	1	0	1	0	1	1	B5++
Sulfolobus_solfataricus_P2	Sulfolobus solfataricus P2	Crenarchaeota	Thermoprotei	Sulfolobales	Sulfolobaceae	0	1	0	1	0	1	0	1	1	0	1	0	1	0	1	0	B5++
Halococcus_morrhuae_DSM1307	Halococcus morrhuae DSM1307	Euryarchaeota	Halobacteria	Halobacteriales	Halobacteriaceae	1	1	0	1	0	1	0	1	0	0	1	0	1	0	1	0	B5++
Methanobrevibacter_smithii_ATCC_35061	Methanobrevibacter smithii ATCC 35061	Euryarchaeota	Methanobacteria	Methanobacteriales	Methanobacteriaceae	1	0	0	1	0	0	0	0	0	1	1	0	1	1	1	1	B5++
Methanomassiliicoccus_luminyensis_B10	Methanomassiliicoccus luminyensis B10	Euryarchaeota	Thermoplasmata	Methanomassiliicoccales	Methanomassiliicoccaceae	1	1	0	1	0	1	0	1	0	0	1	0	1	0	1	0	B5++
Fusobacterium_nucleatum_subsp_nucleatum_ATCC_25586	Fusobacterium nucleatum subsp. nucleatum ATCC 25586	Fusobacteria	Fusobacteriia	Fusobacteriales	Fusobacteriaceae	1	0	0	1	0	1	0	1	0	1	1	0	1	0	1	0	B5++
Fusobacterium_nucleatum_subsp_vincentii_3_1_36A2	Fusobacterium nucleatum subsp. vincentii 3_1_36A2	Fusobacteria	Fusobacteriia	Fusobacteriales	Fusobacteriaceae	1	0	0	1	0	0	0	1	0	1	1	0	1	1	1	0	B5++
Fusobacterium_sp_4_8	Fusobacterium sp. 4_8	Fusobacteria	Fusobacteriia	Fusobacteriales	Fusobacteriaceae	1	0	0	1	0	1	0	1	0	1	1	0	1	0	1	0	B5++
Collinsella_intestinalis_DSM_13280	Collinsella intestinalis DSM 13280	Actinobacteria	Coriobacteriia	Coriobacteriales	Coriobacteriaceae	0	1	1	1	1	0	0	0	0	0	0	0	0	1	0	0	B6+
Collinsella_stercoris_DSM_13279	Collinsella stercoris DSM 13279	Actinobacteria	Coriobacteriia	Coriobacteriales	Coriobacteriaceae	0	1	1	1	1	0	0	0	0	0	0	0	0	1	0	0	B6+
Acidaminococcus_sp_D21	Acidaminococcus sp. D21	Firmicutes	Negativicutes	Selenomonadales	Acidaminococcaceae	0	0	1	0	1	0	0	0	0	1	0	0	0	1	0	0	B6+
Anaerotruncus_colihominis_DSM_17241	Anaerotruncus colihominis DSM 17241	Firmicutes	Clostridia	Clostridiales	Ruminococcaceae	0	1	1	1	1	0	0	0	0	0	0	0	0	1	0	1	B6+
Bacteroides_pectinophilus_ATCC_43243	Bacteroides pectinophilus ATCC 43243	Firmicutes	Clostridia	Clostridiales	unclassified Clostridiales	0	1	1	0	1	0	0	0	0	0	0	0	0	1	0	0	B6+
Blautia_hydrogenotrophica_DSM_10507	Blautia hydrogenotrophica DSM 10507	Firmicutes	Clostridia	Clostridiales	Lachnospiraceae	0	1	1	1	1	0	0	0	1	0	0	0	0	1	0	0	B6+
Catenibacterium_mitsuokai_DSM_15897	Catenibacterium mitsuokai DSM 15897	Firmicutes	Erysipelotrichia	Erysipelotrichales	Erysipelotrichaceae	0	1	0	1	1	0	0	0	1	0	1	0	0	1	0	0	B6+
Clostridiales_sp_1_7_47FAA	Clostridiales sp. 1_7_47FAA	Firmicutes	Clostridia	Clostridiales	unclassified Clostridiales	0	0	1	1	1	0	0	0	0	1	0	0	0	1	0	1	B6+
Clostridium_asparagiforme_DSM_15981	Clostridium asparagiforme DSM 15981	Firmicutes	Clostridia	Clostridiales	Lachnospiraceae	0	1	1	1	1	0	0	0	1	0	0	0	0	0	0	0	B6+
Clostridium_bolteae_ATCC_BAA_613	Clostridium bolteae ATCC BAA-613	Firmicutes	Clostridia	Clostridiales	Lachnospiraceae	0	0	0	1	1	0	0	0	1	1	1	0	0	1	0	1	B6+
Clostridium_difficile_CD196	Clostridium difficile CD196	Firmicutes	Clostridia	Clostridiales	Peptostreptococcaceae	0	0	0	1	1	0	0	0	1	1	1	0	0	1	1	1	B6+
Clostridium_difficile_R20291	Clostridium difficile R20291	Firmicutes	Clostridia	Clostridiales	Peptostreptococcaceae	0	0	0	1	1	0	0	0	1	1	1	0	0	1	1	1	B6+
Clostridium_hylemonae_DSM_15053	Clostridium hylemonae DSM 15053	Firmicutes	Clostridia	Clostridiales	Lachnospiraceae	0	1	0	1	1	0	0	0	1	0	1	0	0	1	0	0	B6+
Clostridium_nexile_DSM_1787	Clostridium nexile DSM 1787	Firmicutes	Clostridia	Clostridiales	Lachnospiraceae	0	1	0	1	1	0	0	0	1	0	1	0	0	1	0	0	B6+
Clostridium_ramosum_VPI_0427_DSM_1402	Clostridium ramosum VPI 0427, DSM 1402	Firmicutes	Erysipelotrichia	Erysipelotrichales	Erysipelotrichaceae	0	1	0	1	1	0	0	0	1	0	1	0	0	1	0	1	B6+
Clostridium_scindens_ATCC_35704	Clostridium scindens ATCC 35704	Firmicutes	Clostridia	Clostridiales	Lachnospiraceae	0	1	0	1	1	0	0	0	0	0	1	0	0	1	0	1	B6+
Clostridium_sp_M62_1	Clostridium sp M62/1	Firmicutes	Clostridia	Clostridiales	Clostridiaceae	0	0	1	1	1	0	0	0	1	1	0	0	0	1	0	0	B6+
Clostridium_spiroforme_DSM_1552	Clostridium spiroforme DSM 1552	Firmicutes	Erysipelotrichia	Erysipelotrichales	Erysipelotrichaceae	0	1	0	1	1	0	0	0	1	0	1	0	0	1	0	0	B6+
Coprobacillus_sp_29_1	Coprobacillus sp. 29_1	Firmicutes	Erysipelotrichia	Erysipelotrichales	Erysipelotrichaceae	0	0	1	1	1	0	0	0	1	1	0	0	0	1	0	0	B6+
Enterococcus_faecalis_TX0104	Enterococcus faecalis TX0104	Firmicutes	Bacilli	Lactobacillales	Enterococcaceae	0	1	1	0	1	0	0	0	1	0	0	1	0	1	0	1	B6+
Enterococcus_faecalis_TX1322	Enterococcus faecalis TX1322	Firmicutes	Bacilli	Lactobacillales	Enterococcaceae	0	1	1	0	1	0	0	0	1	0	0	1	0	1	0	1	B6+
Enterococcus_faecalis_TX2134	Enterococcus faecalis TX2134	Firmicutes	Bacilli	Lactobacillales	Enterococcaceae	0	1	1	0	1	0	0	0	1	0	0	1	0	1	0	1	B6+
Enterococcus_faecium_TX1330	Enterococcus faecium TX1330	Firmicutes	Bacilli	Lactobacillales	Enterococcaceae	0	1	1	1	1	0	0	0	1	0	0	0	0	1	0	1	B6+
Enterococcus_sp_7L76	Enterococcus sp. 7L76	Firmicutes	Bacilli	Lactobacillales	Enterococcaceae	0	1	1	1	1	0	0	0	1	0	0	0	0	1	0	1	B6+
Erysipelotrichaceae_bacterium_5_2_54FAA	Erysipelotrichaceae bacterium 5_2_54FAA	Firmicutes	Erysipelotrichia	Erysipelotrichales	Erysipelotrichaceae	0	1	1	1	1	0	0	0	1	0	0	0	0	0	0	0	B6+
Erysipelotrichaceae_bacterium_sp_3_1_53	Erysipelotrichaceae bacterium sp. 3_1_53	Firmicutes	Erysipelotrichia	Erysipelotrichales	Erysipelotrichaceae	0	0	1	1	1	0	0	0	0	1	0	0	0	1	0	0	B6+
Eubacterium_biforme_DSM_3989	Eubacterium biforme DSM 3989	Firmicutes	Erysipelotrichia	Erysipelotrichales	Erysipelotrichaceae	0	0	1	1	1	0	0	0	0	1	0	0	0	1	0	0	B6+
Eubacterium_dolichum_DSM_3991	Eubacterium dolichum DSM 3991	Firmicutes	Erysipelotrichia	Erysipelotrichales	Erysipelotrichaceae	0	1	1	0	1	0	0	0	0	0	0	0	0	0	0	0	B6+
Faecalibacterium_cf_prausnitzii_KLE1255	Faecalibacterium cf. prausnitzii KLE1255	Firmicutes	Clostridia	Clostridiales	Ruminococcaceae	0	1	1	1	1	0	0	0	0	0	0	0	0	0	0	0	B6+
Faecalibacterium_prausnitzii_L2_6	Faecalibacterium prausnitzii L2-6	Firmicutes	Clostridia	Clostridiales	Ruminococcaceae	0	1	1	1	1	0	0	0	1	0	0	0	0	0	0	0	B6+
Holdemania_filiformis_VPI_J1_31B_1_DSM_12042	Holdemania filiformis VPI J1-31B-1, DSM 12042	Firmicutes	Erysipelotrichia	Erysipelotrichales	Erysipelotrichaceae	0	1	1	1	1	0	0	0	0	0	0	0	0	0	0	0	B6+
Lactobacillus_amylolyticus_DSM_11664	Lactobacillus amylolyticus DSM 11664	Firmicutes	Bacilli	Lactobacillales	Lactobacillaceae	0	1	1	1	1	0	0	0	0	0	0	0	0	1	0	1	B6+
Lactobacillus_antri_DSM_16041	Lactobacillus antri DSM 16041	Firmicutes	Bacilli	Lactobacillales	Lactobacillaceae	0	0	1	1	1	0	0	0	1	1	0	0	0	1	0	1	B6+
Lactobacillus_brevis_ATCC_367	Lactobacillus brevis ATCC 367	Firmicutes	Bacilli	Lactobacillales	Lactobacillaceae	0	0	1	1	1	0	0	0	0	1	0	0	0	0	0	0	B6+
Lactobacillus_casei_ATCC_334	Lactobacillus casei ATCC 334	Firmicutes	Bacilli	Lactobacillales	Lactobacillaceae	0	1	1	1	1	0	0	0	0	0	0	0	0	1	0	1	B6+
Lactobacillus_casei_casei_BL23	Lactobacillus casei casei BL23	Firmicutes	Bacilli	Lactobacillales	Lactobacillaceae	0	1	1	1	1	0	0	0	0	0	0	0	0	1	0	1	B6+
Lactobacillus_crispatus_125_2_CHN	Lactobacillus crispatus 125-2-CHN	Firmicutes	Bacilli	Lactobacillales	Lactobacillaceae	0	0	1	1	1	0	0	0	0	1	0	0	0	1	0	0	B6+
Lactobacillus_delbrueckii_subsp_bulgaricus_ATCC_11842	Lactobacillus delbrueckii subsp. bulgaricus ATCC 11842	Firmicutes	Bacilli	Lactobacillales	Lactobacillaceae	0	1	1	1	1	0	0	0	1	0	0	0	0	1	1	0	B6+
Lactobacillus_delbrueckii_subsp_bulgaricus_ATCC_BAA_365	Lactobacillus delbrueckii subsp. bulgaricus ATCC BAA-365	Firmicutes	Bacilli	Lactobacillales	Lactobacillaceae	0	1	1	1	1	0	0	0	0	0	0	0	0	1	0	1	B6+
Lactobacillus_helveticus_DSM_20075	Lactobacillus helveticus DSM 20075	Firmicutes	Bacilli	Lactobacillales	Lactobacillaceae	0	1	1	0	1	0	0	0	0	0	0	0	0	1	0	0	B6+
Lactobacillus_paracasei_subsp_paracasei_8700_2	Lactobacillus paracasei subsp. paracasei 8700:2	Firmicutes	Bacilli	Lactobacillales	Lactobacillaceae	0	1	1	1	1	0	0	0	0	0	0	0	0	1	0	1	B6+
Lactobacillus_paracasei_subsp_paracasei_ATCC_25302	Lactobacillus paracasei subsp. paracasei ATCC 25302	Firmicutes	Bacilli	Lactobacillales	Lactobacillaceae	0	1	1	1	1	0	0	0	0	0	0	0	0	1	0	1	B6+
Lactobacillus_plantarum_JDM1	Lactobacillus plantarum JDM1	Firmicutes	Bacilli	Lactobacillales	Lactobacillaceae	0	1	1	1	1	0	0	0	1	0	0	0	0	1	1	1	B6+
Lactobacillus_plantarum_WCFS1	Lactobacillus plantarum WCFS1	Firmicutes	Bacilli	Lactobacillales	Lactobacillaceae	0	1	1	1	1	0	0	0	1	0	0	0	0	1	0	1	B6+
Lactobacillus_reuteri_CF48_3A_	Lactobacillus reuteri CF48-3A	Firmicutes	Bacilli	Lactobacillales	Lactobacillaceae	0	1	1	1	1	0	0	0	0	0	0	0	0	0	1	1	B6+
Lactobacillus_reuteri_F275_JCM_1112	Lactobacillus reuteri F275, JCM 1112	Firmicutes	Bacilli	Lactobacillales	Lactobacillaceae	0	0	1	1	1	0	0	0	0	1	0	0	0	1	1	1	B6+
Lactobacillus_reuteri_MM2_3_	Lactobacillus reuteri MM2-3	Firmicutes	Bacilli	Lactobacillales	Lactobacillaceae	0	0	1	0	1	0	0	0	0	1	0	0	0	1	1	1	B6+
Lactobacillus_reuteri_SD2112_ATCC_55730	Lactobacillus reuteri SD2112, ATCC 55730	Firmicutes	Bacilli	Lactobacillales	Lactobacillaceae	0	1	1	1	1	0	0	0	0	0	0	0	0	0	1	1	B6+
Lactobacillus_rhamnosus_LMS2_1	Lactobacillus rhamnosus LMS2-1	Firmicutes	Bacilli	Lactobacillales	Lactobacillaceae	0	1	1	1	1	0	0	0	0	0	0	0	0	1	0	1	B6+
Lactobacillus_salivarius_HO66_ATCC_11741	Lactobacillus salivarius HO66, ATCC 11741	Firmicutes	Bacilli	Lactobacillales	Lactobacillaceae	0	1	1	1	1	0	0	0	0	0	0	0	0	1	0	1	B6+
Lactobacillus_salivarius_salivarius_UCC118	Lactobacillus salivarius salivarius UCC118	Firmicutes	Bacilli	Lactobacillales	Lactobacillaceae	0	1	1	1	1	0	0	0	0	0	0	0	0	1	0	1	B6+
Lactobacillus_ultunensis_DSM_16047	Lactobacillus ultunensis DSM 16047	Firmicutes	Bacilli	Lactobacillales	Lactobacillaceae	0	0	1	1	1	0	0	0	0	1	0	0	0	1	0	0	B6+
Marvinbryantia_formatexigens_I_52_DSM_14469	Marvinbryantia formatexigens I-52, DSM 14469	Firmicutes	Clostridia	Clostridiales	Lachnospiraceae	0	1	1	1	1	0	0	0	1	0	0	0	0	1	0	0	B6+
Megasphaera_elsdenii_DSM_20460	Megasphaera elsdenii DSM 20460	Firmicutes	Negativicutes	Selenomonadales	Veillonellaceae	0	0	0	1	1	0	0	0	1	1	1	0	0	1	1	1	B6+
Pediococcus_acidilactici_7_4	Pediococcus acidilactici 7_4	Firmicutes	Bacilli	Lactobacillales	Lactobacillaceae	0	1	1	0	1	0	0	0	1	0	0	0	0	1	0	0	B6+
Pediococcus_acidilactici_DSM_20284	Pediococcus acidilactici DSM 20284	Firmicutes	Bacilli	Lactobacillales	Lactobacillaceae	0	1	1	1	1	0	0	0	1	0	0	0	0	1	0	0	B6+
Pseudoflavonifractor_capillosus_strain_ATCC_29799	Pseudoflavonifractor capillosus strain ATCC 29799	Firmicutes	Clostridia	Clostridiales	unclassified Clostridiales	0	1	1	1	1	0	0	0	1	0	0	0	0	1	0	1	B6+
Roseburia_inulinivorans_DSM_16841	Roseburia inulinivorans DSM 16841	Firmicutes	Clostridia	Clostridiales	Lachnospiraceae	0	1	1	0	1	0	0	0	1	0	0	0	0	1	0	0	B6+
Ruminococcaceae_bacterium_D16	Ruminococcaceae bacterium D16	Firmicutes	Clostridia	Clostridiales	Ruminococcaceae	0	0	1	1	1	0	0	0	0	1	0	0	0	1	0	1	B6+
Ruminococcus_bromii_L2_63	Ruminococcus bromii L2-63	Firmicutes	Clostridia	Clostridiales	Ruminococcaceae	0	1	0	0	1	0	0	0	1	0	1	0	0	1	0	1	B6+
Ruminococcus_champanellensis_18P13	Ruminococcus champanellensis 18P13	Firmicutes	Clostridia	Clostridiales	Ruminococcaceae	0	1	0	0	1	0	0	0	0	0	1	0	0	1	0	0	B6+
Ruminococcus_obeum_A2_162	Ruminococcus obeum A2-162	Firmicutes	Clostridia	Clostridiales	Lachnospiraceae	0	0	0	1	1	0	0	0	1	1	1	0	0	1	0	0	B6+
Streptococcus_anginosus_1_2_62CV	Streptococcus anginosus 1_2_62CV	Firmicutes	Bacilli	Lactobacillales	Streptococcaceae	0	1	1	1	1	0	0	0	0	0	0	0	0	0	0	0	B6+
Streptococcus_sp_2_1_36FAA	Streptococcus sp. 2_1_36FAA	Firmicutes	Bacilli	Lactobacillales	Streptococcaceae	0	1	1	0	1	0	0	0	0	0	0	0	0	1	0	0	B6+
Subdoligranulum_variabile_DSM_15176	Subdoligranulum variabile DSM 15176	Firmicutes	Clostridia	Clostridiales	Ruminococcaceae	0	1	1	1	1	0	0	0	0	0	0	0	0	0	0	1	B6+
Veillonella_sp_3_1_44	Veillonella sp. 3_1_44	Firmicutes	Clostridia	Clostridiales	Veillonellaceae	0	0	1	0	1	0	0	0	0	1	0	1	0	1	0	1	B6+
Veillonella_sp_6_1_27	Veillonella sp. 6_1_27	Firmicutes	Clostridia	Clostridiales	Veillonellaceae	0	0	1	0	1	0	0	0	0	1	0	1	0	1	0	1	B6+
Weissella_paramesenteroides_ATCC_33313	Weissella paramesenteroides ATCC 33313	Firmicutes	Bacilli	Lactobacillales	Leuconostocaceae	0	1	1	1	1	0	0	0	1	0	0	0	0	1	0	1	B6+
Burkholderiales_bacterium_1_1_47	Burkholderiales bacterium 1_1_47	Proteobacteria	Betaproteobacteria	Burkholderiales	unclassified Burkholderiales	0	1	1	0	1	0	0	0	1	0	0	1	0	1	0	0	B6+
Campylobacter_coli_JV20	Campylobacter coli JV20	Proteobacteria	Epsilonproteobacteria	Campylobacterales	Campylobacteraceae	0	0	1	0	1	0	0	0	1	1	0	1	0	1	0	1	B6+
Campylobacter_upsaliensis_JV21	Campylobacter upsaliensis JV21	Proteobacteria	Epsilonproteobacteria	Campylobacterales	Campylobacteraceae	0	0	1	0	1	0	0	0	0	1	0	1	0	1	0	1	B6+
Escherichia_sp_1_1_43	Escherichia sp. 1_1_43	Proteobacteria	Gammaproteobacteria	Enterobacteriales	Enterobacteriaceae	0	1	1	0	1	0	0	0	0	0	0	1	0	1	0	1	B6+
Helicobacter_bilis_ATCC_43879	Helicobacter bilis ATCC 43879	Proteobacteria	Epsilonproteobacteria	Campylobacterales	Helicobacteraceae	0	0	1	0	1	0	0	0	1	1	0	1	0	1	0	1	B6+
Sutterella_wadsworthensis_3_1_45B	Sutterella wadsworthensis 3_1_45B	Proteobacteria	Betaproteobacteria	Burkholderiales	Sutterellaceae	0	0	1	1	1	0	0	0	0	1	0	0	0	1	0	1	B6+
Actinomyces_oris_K20	Actinomyces oris K20	Actinobacteria	Actinobacteria	Actinomycetales	Actinomycetaceae	1	1	1	1	0	1	0	1	0	0	0	0	1	0	1	0	B1+B3+B5+
Arcanobacterium_haemolyticum_DSM_20595	Arcanobacterium haemolyticum DSM 20595	Actinobacteria	Actinobacteria	Actinomycetales	Actinomycetaceae	1	1	1	1	0	1	0	1	0	0	0	0	1	0	1	0	B1+B3+B5+
Bifidobacterium_adolescentis_ATCC_15703	Bifidobacterium adolescentis ATCC 15703	Actinobacteria	Actinobacteria	Bifidobacteriales	Bifidobacteriaceae	1	0	1	1	0	0	0	0	0	1	0	0	1	1	1	1	B1+B3+B5+
Bifidobacterium_animalis_lactis_BB_12	Bifidobacterium animalis lactis BB-12	Actinobacteria	Actinobacteria	Bifidobacteriales	Bifidobacteriaceae	1	1	1	1	0	1	0	1	0	0	0	0	1	0	1	0	B1+B3+B5+
Bifidobacterium_animalis_lactis_Bi_07	Bifidobacterium animalis lactis Bi-07	Actinobacteria	Actinobacteria	Bifidobacteriales	Bifidobacteriaceae	1	1	1	1	0	1	0	0	0	0	0	0	1	0	1	1	B1+B3+B5+
Bifidobacterium_animalis_lactis_Bl_04_ATCC_SD5219	Bifidobacterium animalis lactis Bl-04, ATCC SD5219	Actinobacteria	Actinobacteria	Bifidobacteriales	Bifidobacteriaceae	1	1	1	1	0	1	0	1	0	0	0	0	1	0	1	0	B1+B3+B5+
Bifidobacterium_animalis_lactis_CNCM_I_2494	Bifidobacterium animalis lactis CNCM I-2494	Actinobacteria	Actinobacteria	Bifidobacteriales	Bifidobacteriaceae	1	1	1	1	0	1	0	1	0	0	0	0	1	0	1	0	B1+B3+B5+
Bifidobacterium_animalis_lactis_DSM_10140	Bifidobacterium animalis lactis DSM 10140	Actinobacteria	Actinobacteria	Bifidobacteriales	Bifidobacteriaceae	1	1	1	1	0	1	0	1	0	0	0	0	1	0	1	0	B1+B3+B5+
Bifidobacterium_animalis_lactis_V9	Bifidobacterium animalis lactis V9	Actinobacteria	Actinobacteria	Bifidobacteriales	Bifidobacteriaceae	1	1	1	1	0	1	0	1	0	0	0	0	1	0	1	0	B1+B3+B5+
Bifidobacterium_dentium_ATCC_27678	Bifidobacterium dentium ATCC 27678	Actinobacteria	Actinobacteria	Bifidobacteriales	Bifidobacteriaceae	1	1	1	1	0	0	0	0	0	0	0	0	1	1	1	1	B1+B3+B5+
Bifidobacterium_pseudolongum_subsp_Pseudolongum_DSM_20099	Bifidobacterium pseudolongum subsp. Pseudolongum DSM 20099	Actinobacteria	Actinobacteria	Bifidobacteriales	Bifidobacteriaceae	1	1	1	1	0	1	0	1	0	0	0	0	1	0	1	0	B1+B3+B5+
Corynebacterium_glucuronolyticum_ATCC_51867	Corynebacterium glucuronolyticum ATCC 51867	Actinobacteria	Actinobacteria	Actinomycetales	Corynebacteriaceae	1	0	1	1	0	0	0	1	0	1	0	0	1	1	1	0	B1+B3+B5+
Cryptobacterium_curtum_DSM_15641	Cryptobacterium curtum DSM 15641	Actinobacteria	Coriobacteriia	Coriobacteriales	Coriobacteriaceae	1	1	1	1	0	1	0	0	0	0	0	0	1	0	1	1	B1+B3+B5+
Eggerthella_lenta_DSM_2243	Eggerthella lenta DSM 2243	Actinobacteria	Coriobacteriia	Eggerthellales	Eggerthellaceae	1	1	1	1	0	1	0	0	0	0	0	0	1	0	1	1	B1+B3+B5+
Rothia_dentocariosa_ATCC_17931	Rothia dentocariosa ATCC 17931	Actinobacteria	Actinobacteria	Actinomycetales	Micrococcaceae	1	0	1	1	0	1	0	1	0	1	0	0	1	0	1	0	B1+B3+B5+
Rothia_mucilaginosa_DY_18	Rothia mucilaginosa DY-18	Actinobacteria	Actinobacteria	Actinomycetales	Micrococcaceae	1	1	1	1	0	1	0	1	0	0	0	0	1	0	1	0	B1+B3+B5+
Tropheryma_whipplei_str_Twist	Tropheryma whipplei str. Twist	Actinobacteria	Actinobacteria	Actinomycetales	Micrococcaceae	1	1	1	1	0	1	0	1	0	0	0	0	1	0	1	0	B1+B3+B5+
Capnocytophaga_granulosa_ATCC_51502	Capnocytophaga granulosa ATCC 51502	Bacteroidetes	Flavobacteriia	Flavobacteriales	Flavobacteriaceae	1	0	1	1	0	0	0	1	0	1	0	0	1	1	1	0	B1+B3+B5+
Capnocytophaga_ochracea_DSM_7271	Capnocytophaga ochracea DSM 7271	Bacteroidetes	Flavobacteriia	Flavobacteriales	Flavobacteriaceae	1	0	1	1	0	0	0	1	0	1	0	0	1	1	1	0	B1+B3+B5+
Capnocytophaga_sputigena_ATCC_33612	Capnocytophaga sputigena ATCC 33612	Bacteroidetes	Flavobacteriia	Flavobacteriales	Flavobacteriaceae	1	0	1	1	0	0	0	1	0	1	0	0	1	1	1	0	B1+B3+B5+
Prevotella_enoeca_JCM_12259	Prevotella enoeca JCM 12259	Bacteroidetes	Bacteroidia	Bacteroidales	Prevotellaceae	1	0	1	1	0	0	0	1	0	1	0	0	1	1	1	0	B1+B3+B5+
Prevotella_nanceiensis_DSM_19126	Prevotella nanceiensis DSM 19126	Bacteroidetes	Bacteroidia	Bacteroidales	Prevotellaceae	1	0	1	1	0	0	0	1	0	1	0	0	1	1	1	0	B1+B3+B5+
Prevotella_veroralis_DSM_19559	Prevotella veroralis DSM 19559	Bacteroidetes	Bacteroidia	Bacteroidales	Prevotellaceae	1	0	1	1	0	0	0	1	0	1	0	0	1	1	1	0	B1+B3+B5+
Aerococcus_viridans_ATCC_11563	Aerococcus viridans ATCC 11563	Firmicutes	Bacilli	Lactobacillales	Aerococcaceae	1	1	1	1	0	1	0	1	0	0	0	0	1	0	1	0	B1+B3+B5+
Anaerococcus_vaginalis_ATCC_51170	Anaerococcus vaginalis ATCC 51170	Firmicutes	Tissierellia	Tissierellales	Peptoniphilaceae	1	1	1	1	0	1	0	1	0	0	0	0	1	0	1	0	B1+B3+B5+
Brochothrix_thermosphacta_DSM_20171	Brochothrix thermosphacta DSM 20171 = FSL F6-1036	Firmicutes	Bacilli	Bacillales	Listeriaceae	1	1	1	1	0	1	0	1	0	0	0	0	1	0	1	0	B1+B3+B5+
Bulleidia_extructa_W1219	Bulleidia extructa W1219	Firmicutes	Erysipelotrichia	Erysipelotrichales	Erysipelotrichaceae	1	1	1	1	0	1	0	1	0	0	0	0	1	0	1	0	B1+B3+B5+
Clostridium_bifermentans_ATCC_19299	Clostridium bifermentans ATCC 19299	Firmicutes	Clostridia	Clostridiales	Peptostreptococcaceae	1	1	1	1	0	0	0	1	0	0	0	0	1	1	1	0	B1+B3+B5+
Clostridium_cadaveris_AGR2141	Clostridium cadaveris AGR2141	Firmicutes	Clostridia	Clostridiales	Clostridiaceae	1	1	1	1	0	1	0	1	0	0	0	0	1	0	1	0	B1+B3+B5+
Enterococcus_faecalis_OG1RF_ATCC_47077	Enterococcus faecalis OG1RF, ATCC 47077	Firmicutes	Bacilli	Lactobacillales	Enterococcaceae	1	1	1	1	0	1	0	0	0	0	0	0	1	0	1	1	B1+B3+B5+
Enterococcus_hirae_ATCC_9790	Enterococcus hirae ATCC 9790	Firmicutes	Bacilli	Lactobacillales	Enterococcaceae	1	1	1	1	0	1	0	1	0	0	0	0	1	0	1	0	B1+B3+B5+
Eubacterium_saphenum_ATCC_49989	Eubacterium saphenum ATCC 49989	Firmicutes	Clostridia	Clostridiales	Clostridiales Incertae Sedis XIII	1	1	1	1	0	1	0	1	0	0	0	0	1	0	1	0	B1+B3+B5+
Lactobacillus_curvatus_CRL_705	Lactobacillus curvatus CRL 705	Firmicutes	Bacilli	Lactobacillales	Lactobacillaceae	1	1	1	1	0	1	0	1	0	0	0	0	1	0	1	0	B1+B3+B5+
Lactobacillus_fermentum_IFO_3956	Lactobacillus fermentum IFO 3956	Firmicutes	Bacilli	Lactobacillales	Lactobacillaceae	1	0	1	1	0	0	0	0	0	1	0	0	1	1	1	1	B1+B3+B5+
Lactobacillus_jensenii_1153	Lactobacillus jensenii 1153	Firmicutes	Bacilli	Lactobacillales	Lactobacillaceae	1	1	1	1	0	1	0	1	0	0	0	0	1	0	1	0	B1+B3+B5+
Leuconostoc_argentinum_KCTC_3773	Leuconostoc argentinum KCTC 3773	Firmicutes	Bacilli	Lactobacillales	Leuconostocaceae	1	1	1	1	0	1	0	1	0	0	0	0	1	0	1	0	B1+B3+B5+
Leuconostoc_lactis_KACC_91922	Leuconostoc lactis KACC 91922	Firmicutes	Bacilli	Lactobacillales	Leuconostocaceae	1	1	1	1	0	1	0	1	0	0	0	0	1	0	1	0	B1+B3+B5+
Mitsuokella_jalaludinii_DSM_13811	Mitsuokella jalaludinii DSM 13811	Firmicutes	Negativicutes	Selenomonadales	Selenomonadaceae	1	0	1	1	0	1	0	1	0	1	0	0	1	0	1	0	B1+B3+B5+
Peptoniphilus_indolicus_ATCC_29427	Peptoniphilus indolicus ATCC 29427	Firmicutes	Tissierellia	Tissierellales	Peptoniphilaceae	1	1	1	1	0	1	0	1	0	0	0	0	1	0	1	0	B1+B3+B5+
Streptococcus_agalactiae_A909	Streptococcus agalactiae A909	Firmicutes	Bacilli	Lactobacillales	Streptococcaceae	1	0	1	1	0	0	0	1	0	1	0	0	1	1	1	0	B1+B3+B5+
Streptococcus_equi_subsp_equi_4047	Streptococcus equi subsp. equi 4047	Firmicutes	Bacilli	Lactobacillales	Streptococcaceae	1	1	1	1	0	1	0	1	0	0	0	0	1	0	1	0	B1+B3+B5+
Streptococcus_infantis_ATCC_700779	Streptococcus infantis ATCC 700779	Firmicutes	Bacilli	Lactobacillales	Streptococcaceae	1	1	1	1	0	1	0	1	0	0	0	0	1	0	1	0	B1+B3+B5+
Streptococcus_peroris_ATCC_700780	Streptococcus peroris ATCC 700780	Firmicutes	Bacilli	Lactobacillales	Streptococcaceae	1	1	1	1	0	1	0	1	0	0	0	0	1	0	1	0	B1+B3+B5+
Streptococcus_pneumoniae_G54	Streptococcus pneumoniae G54	Firmicutes	Bacilli	Lactobacillales	Streptococcaceae	1	1	1	1	0	1	0	1	0	0	0	0	1	0	1	0	B1+B3+B5+
Streptococcus_pseudopneumoniae_IS7493	Streptococcus pseudopneumoniae IS7493	Firmicutes	Bacilli	Lactobacillales	Streptococcaceae	1	1	1	1	0	1	0	1	0	0	0	0	1	0	1	0	B1+B3+B5+
Streptococcus_sp_I_G2	Streptococcus sp. I-G2	Firmicutes	Bacilli	Lactobacillales	Streptococcaceae	1	1	1	1	0	1	0	1	0	0	0	0	1	0	1	0	B1+B3+B5+
Streptococcus_sp_I_P16	Streptococcus sp. I-P16	Firmicutes	Bacilli	Lactobacillales	Streptococcaceae	1	1	1	1	0	1	0	1	0	0	0	0	1	0	1	0	B1+B3+B5+
Streptococcus_vestibularis_F0396	Streptococcus vestibularis F0396	Firmicutes	Bacilli	Lactobacillales	Streptococcaceae	1	1	1	1	0	1	0	1	0	0	0	0	1	0	1	0	B1+B3+B5+
Aggregatibacter_aphrophilus_NJ8700	Aggregatibacter aphrophilus NJ8700	Proteobacteria	Gammaproteobacteria	Pasteurellales	Pasteurellaceae	1	0	1	1	0	1	0	0	0	1	0	0	1	0	1	1	B1+B3+B5+
Haemophilus_haemolyticus_M19501	Haemophilus haemolyticus M19501	Proteobacteria	Gammaproteobacteria	Pasteurellales	Pasteurellaceae	1	0	1	1	0	1	0	0	0	1	0	0	1	0	1	1	B1+B3+B5+
Haemophilus_influenzae_R2846	Haemophilus influenzae R2846	Proteobacteria	Gammaproteobacteria	Pasteurellales	Pasteurellaceae	1	0	1	1	0	1	0	0	0	1	0	0	1	0	1	1	B1+B3+B5+
Haemophilus_sputorum_CCUG_13788	Haemophilus sputorum CCUG 13788	Proteobacteria	Gammaproteobacteria	Pasteurellales	Pasteurellaceae	1	0	1	1	0	1	0	0	0	1	0	0	1	0	1	1	B1+B3+B5+
Sutterella_parvirubra_YIT_11816	Sutterella parvirubra YIT 11816	Proteobacteria	Betaproteobacteria	Burkholderiales	Suterellaceae	1	1	1	1	0	1	0	1	0	0	0	0	1	0	1	0	B1+B3+B5+
Methanosphaera_stadtmanae_DSM_3091	Methanosphaera stadtmanae DSM 3091	Euryarchaeota	Methanobacteria	Methanobacteriales	Methanobacteriaceae	1	1	1	1	0	1	0	1	0	0	0	0	1	0	1	0	B1+B3+B5+
Cetobacterium_somerae_ATCC_BAA_47401	Cetobacterium somerae ATCC BAA-47401	Fusobacteria	Fusobacteriia	Fusobacteriales	Fusobacteriaceae	1	0	1	1	0	1	0	1	0	1	0	0	1	0	1	0	B1+B3+B5+
Leptotrichia_buccalis_C_1013_b	Leptotrichia buccalis C-1013-b	Fusobacteria	Fusobacteriia	Fusobacteriales	Leptotrichiaceae	1	0	1	1	0	1	0	1	0	1	0	0	1	0	1	0	B1+B3+B5+
Mycoplasma_pneumoniae_309	Mycoplasma pneumoniae 309	Tenericutes	Mollicutes	Mycoplasmatales	Mycoplasmataceae	1	1	1	1	0	1	0	1	0	0	0	0	1	0	1	0	B1+B3+B5+
Actinomyces_graevenitzii_C83	Actinomyces graevenitzii C83	Actinobacteria	Actinobacteria	Actinomycetales	Actinomycetaceae	1	1	1	0	1	1	0	1	0	0	0	1	0	0	1	0	B6++
Atopobium_minutum_10063974	Atopobium minutum 10063974	Actinobacteria	Coriobacteriia	Coriobacteriales	Coriobacteriaceae	1	1	1	1	1	1	0	1	0	0	0	0	0	0	1	0	B6++
Atopobium_parvulum_DSM_20469	Atopobium parvulum DSM 20469	Actinobacteria	Coriobacteriia	Coriobacteriales	Coriobacteriaceae	1	1	1	1	1	1	0	1	0	0	0	0	0	0	1	0	B6++
Atopobium_rimae_ATCC_49626	Atopobium rimae ATCC 49626	Actinobacteria	Coriobacteriia	Coriobacteriales	Coriobacteriaceae	1	1	1	1	1	1	0	1	0	0	0	0	0	0	1	0	B6++
Bifidobacterium_coryneforme_DSM_20216	Bifidobacterium coryneforme DSM 20216	Actinobacteria	Actinobacteria	Bifidobacteriales	Bifidobacteriaceae	1	1	1	1	1	1	0	1	0	0	0	0	0	0	1	0	B6++
Bifidobacterium_mongoliense_DSM_21395	Bifidobacterium mongoliense DSM 21395	Actinobacteria	Actinobacteria	Bifidobacteriales	Bifidobacteriaceae	1	1	1	1	1	1	0	1	0	0	0	0	0	0	1	0	B6++
Bifidobacterium_scardovii_JCM_12489	Bifidobacterium scardovii JCM 12489 = DSM 13734	Actinobacteria	Actinobacteria	Bifidobacteriales	Bifidobacteriaceae	1	1	1	1	1	1	0	1	0	0	0	0	0	0	1	0	B6++
Collinsella_tanakaei_YIT_12063	Collinsella tanakaei YIT 12063	Actinobacteria	Coriobacteriia	Coriobacteriales	Coriobacteriaceae	1	1	1	1	1	1	0	1	0	0	0	0	0	0	1	0	B6++
Eggerthella_sp_YY7918	Eggerthella sp. YY7918	Actinobacteria	Coriobacteriia	Eggerthellales	Eggerthellaceae	1	1	1	1	1	1	0	0	0	0	0	0	0	0	1	1	B6++
Olsenella_profusa_F019501	Olsenella profusa F019501	Actinobacteria	Coriobacteriia	Coriobacteriales	Coriobacteriaceae	0	1	0	1	1	1	0	1	1	0	1	0	0	0	1	0	B6++
Olsenella_uli_DSM_7084	Olsenella uli DSM 7084	Actinobacteria	Coriobacteriia	Coriobacteriales	Coriobacteriaceae	1	1	0	1	1	1	0	1	0	0	1	0	0	0	1	0	B6++
Scardovia_inopinata_F0304	Scardovia inopinata F0304	Actinobacteria	Actinobacteria	Bifidobacteriales	Bifidobacteriaceae	1	1	1	1	1	1	0	1	0	0	0	0	0	0	1	0	B6++
Parabacteroides_gordonii_DSM_23371	Parabacteroides gordonii DSM 23371	Bacteroidetes	Bacteroidia	Bacteroidales	Porphyromonadaceae	1	0	0	0	1	0	0	0	0	1	1	1	0	1	1	1	B6++
Abiotrophia_defectiva_ATCC_49176	Abiotrophia defectiva ATCC 49176	Firmicutes	Bacilli	Lactobacillales	Aerococcaceae	1	1	0	1	1	1	0	1	0	0	1	0	0	0	1	0	B6++
Acidaminococcus_fermentans_DSM_20731	Acidaminococcus fermentans DSM 20731	Firmicutes	Negativicutes	Acidaminococcales	Acidaminococcaceae	1	1	0	0	1	0	0	1	0	0	1	1	0	1	1	0	B6++
Acidaminococcus_intestini_RyC_MR95	Acidaminococcus intestini RyC-MR95	Firmicutes	Negativicutes	Selenomonadales	Acidaminococcaceae	0	0	1	1	1	0	0	1	1	1	0	0	0	1	1	0	B6++
Butyricicoccus_pullicaecorum_1_2	Butyricicoccus pullicaecorum 1.2	Firmicutes	Clostridia	Clostridiales	Clostridiaceae	1	0	1	0	1	1	0	1	0	1	0	1	0	0	1	0	B6++
Clostridium_celatum_DSM_1785	Clostridium celatum DSM 1785	Firmicutes	Clostridia	Clostridiales	Clostridiaceae	1	1	0	0	1	0	0	1	0	0	1	1	0	1	1	0	B6++
Clostridium_citroniae_WAL_17108	Clostridium citroniae WAL-17108	Firmicutes	Clostridia	Clostridiales	Lachnospiraceae	1	1	1	0	1	1	0	1	0	0	0	1	0	0	1	0	B6++
Clostridium_clostridioforme_CM201	Clostridium clostridioforme CM201	Firmicutes	Clostridia	Clostridiales	Lachnospiraceae	1	1	0	1	1	1	0	1	0	0	1	0	0	0	1	0	B6++
Clostridium_hathewayi_12489931	Clostridium hathewayi 12489931	Firmicutes	Clostridia	Clostridiales	Lachnospiraceae	1	1	1	0	1	1	0	1	0	0	0	1	0	0	1	0	B6++
Clostridium_hathewayi_DSM_13479	Clostridium hathewayi DSM 13479	Firmicutes	Clostridia	Clostridiales	Lachnospiraceae	1	1	1	0	1	1	0	1	0	0	0	1	0	0	1	0	B6++
Clostridium_indolis_DSM_755	Clostridium indolis DSM 755	Firmicutes	Clostridia	Clostridiales	Lachnospiraceae	1	1	1	0	1	1	0	1	0	0	0	1	0	0	1	0	B6++
Clostridium_innocuum_2959	Clostridium innocuum 2959	Firmicutes	Erysipelotrichia	Erysipelotrichales	Erysipelotrichaceae	1	1	0	1	1	1	0	1	0	0	1	0	0	0	1	0	B6++
Clostridium_methoxybenzovorans_SR3	Clostridium methoxybenzovorans SR3	Firmicutes	Clostridia	Clostridiales	Lachnospiraceae	1	1	1	0	1	1	0	1	0	0	0	1	0	0	1	0	B6++
Clostridium_paraputrificum_AGR2156	Clostridium paraputrificum AGR2156	Firmicutes	Clostridia	Clostridiales	Clostridiaceae	1	1	1	0	1	0	0	1	0	0	0	1	0	1	1	0	B6++
Clostridium_sartagoforme_AAU1	Clostridium sartagoforme AAU1	Firmicutes	Clostridia	Clostridiales	Clostridiaceae	1	1	1	0	1	1	0	1	0	0	0	1	0	0	1	0	B6++
Clostridium_sordellii_ATCC_9714	Clostridium sordellii ATCC 9714	Firmicutes	Clostridia	Clostridiales	Peptostreptococcaceae	1	1	1	1	1	1	0	1	0	0	0	0	0	0	1	0	B6++
Clostridium_sporosphaeroides_DSM_1294	Clostridium sporosphaeroides DSM 1294	Firmicutes	Clostridia	Clostridiales	Ruminococcaceae	1	1	1	0	1	1	0	1	0	0	0	1	0	0	1	0	B6++
Clostridium_symbiosum_ATCC_14940	Clostridium symbiosum ATCC 14940	Firmicutes	Clostridia	Clostridiales	Lachnospiraceae	1	1	0	1	1	1	0	1	0	0	1	0	0	0	1	0	B6++
Coprococcus_catus_GD_7	Coprococcus catus GD/7	Firmicutes	Clostridia	Clostridiales	Lachnospiraceae	1	0	0	1	1	1	0	1	0	1	1	0	0	0	1	0	B6++
Dialister_invisus_DSM_15470	Dialister invisus DSM 15470	Firmicutes	Negativicutes	Veillonellales	Veillonellaceae	1	1	1	1	1	1	0	1	0	0	0	0	0	0	1	0	B6++
Dialister_succinatiphilus_YIT_11850	Dialister succinatiphilus YIT 11850	Firmicutes	Negativicutes	Veillonellales	Veillonellaceae	1	0	1	0	1	1	0	1	0	1	0	1	0	0	1	0	B6++
Eggerthia_catenaformis_OT_569	Eggerthia catenaformis OT 569 = DSM 20559	Firmicutes	Erysipelotrichia	Erysipelotrichales	Erysipelotrichaceae	1	1	1	1	1	1	0	1	0	0	0	0	0	0	1	0	B6++
Enterococcus_asini_ATCC_700915	Enterococcus asini ATCC 700915	Firmicutes	Bacilli	Lactobacillales	Enterococcaceae	1	1	1	1	1	1	0	1	0	0	0	0	0	0	1	0	B6++
Enterococcus_avium_ATCC_14025	Enterococcus avium ATCC 14025	Firmicutes	Bacilli	Lactobacillales	Enterococcaceae	1	1	1	0	1	1	0	1	0	0	0	1	0	0	1	0	B6++
Enterococcus_caccae_ATCC_BAA_1240	Enterococcus caccae ATCC BAA-1240	Firmicutes	Bacilli	Lactobacillales	Enterococcaceae	1	1	1	1	1	1	0	0	0	0	0	0	0	0	1	1	B6++
Enterococcus_casseliflavus_ATCC_12755	Enterococcus casseliflavus ATCC 12755	Firmicutes	Bacilli	Lactobacillales	Enterococcaceae	1	1	1	0	1	1	0	1	0	0	0	1	0	0	1	0	B6++
Enterococcus_cecorum_DSM_20682	Enterococcus cecorum DSM 20682 = ATCC 43198	Firmicutes	Bacilli	Lactobacillales	Enterococcaceae	1	1	1	0	1	1	0	1	0	0	0	1	0	0	1	0	B6++
Enterococcus_dispar_ATCC_51266	Enterococcus dispar ATCC 51266	Firmicutes	Bacilli	Lactobacillales	Enterococcaceae	1	1	1	1	1	1	0	1	0	0	0	0	0	0	1	0	B6++
Enterococcus_faecalis_V583	Enterococcus faecalis V583	Firmicutes	Bacilli	Lactobacillales	Enterococcaceae	1	1	1	0	1	1	0	0	0	0	0	1	0	0	1	0	B6++
Enterococcus_gallinarum_EG2	Enterococcus gallinarum EG2	Firmicutes	Bacilli	Lactobacillales	Enterococcaceae	1	1	1	0	1	0	0	1	0	0	0	1	0	1	1	0	B6++
Enterococcus_phoeniculicola_ATCC_BAA_412	Enterococcus phoeniculicola ATCC BAA-412	Firmicutes	Bacilli	Lactobacillales	Enterococcaceae	0	1	1	1	1	1	0	1	1	0	0	0	0	0	1	0	B6++
Eubacterium_desmolans_ATCC_43058	Eubacterium desmolans ATCC 43058	Firmicutes	Clostridia	Clostridiales	Ruminococcaceae	1	1	1	1	1	1	0	1	0	0	0	0	0	0	1	0	B6++
Eubacterium_sulci_ATCC_35585	Eubacterium sulci ATCC 35585	Firmicutes	Clostridia	Clostridiales	Clostridiales Incertae Sedis XIII	1	1	0	1	1	1	0	1	0	0	1	0	0	0	1	0	B6++
Faecalibacterium_prausnitzii_A2_165	Faecalibacterium prausnitzii A2-165	Firmicutes	Clostridia	Clostridiales	Ruminococcaceae	1	1	1	0	1	1	0	0	0	0	0	1	0	0	1	1	B6++
Faecalibacterium_prausnitzii_M21_2	Faecalibacterium prausnitzii M21/2	Firmicutes	Clostridia	Clostridiales	Ruminococcaceae	1	1	1	0	1	1	0	0	0	0	0	1	0	0	1	1	B6++
Faecalibacterium_prausnitzii_SL3_3	Faecalibacterium prausnitzii SL3/3	Firmicutes	Clostridia	Clostridiales	Ruminococcaceae	1	1	1	0	1	1	0	0	0	0	0	1	0	0	1	1	B6++
Flavonifractor_plautii_ATCC_29863	Flavonifractor plautii ATCC 29863	Firmicutes	Clostridia	Clostridiales	Ruminococcaceae	1	1	1	0	1	1	0	1	0	0	0	1	0	0	1	0	B6++
Gemella_haemolysans_ATCC_10379	Gemella haemolysans ATCC 10379	Firmicutes	Bacilli	Bacillales	Bacillales Incertae Sedis XI	1	1	1	1	1	1	0	1	0	0	0	0	0	0	1	0	B6++
Gemella_morbillorum_M424	Gemella morbillorum M424	Firmicutes	Bacilli	Bacillales	Bacillales Incertae Sedis XI	1	1	1	1	1	1	0	1	0	0	0	0	0	0	1	0	B6++
Gemella_sanguinis_ATCC700632	Gemella sanguinis ATCC700632	Firmicutes	Bacilli	Bacillales	Bacillales Incertae Sedis XI	1	1	1	1	1	1	0	1	0	0	0	0	0	0	1	0	B6++
Gemella_sanguinis_M325	Gemella sanguinis M325	Firmicutes	Bacilli	Bacillales	Bacillales Incertae Sedis XI	0	1	1	1	1	1	0	1	1	0	0	0	0	0	1	0	B6++
Granulicatella_adiacens_ATCC_49175	Granulicatella adiacens ATCC 49175	Firmicutes	Bacilli	Lactobacillales	Carnobacteriaceae	1	1	1	1	1	1	0	1	0	0	0	0	0	0	1	0	B6++
Granulicatella_elegans_ATCC_700633	Granulicatella elegans ATCC 700633	Firmicutes	Bacilli	Lactobacillales	Carnobacteriaceae	1	1	1	1	1	1	0	1	0	0	0	0	0	0	1	0	B6++
Kallipyga_massiliensis_ph2	Kallipyga massiliensis ph2	Firmicutes	Tissierellia	unclassified Tissierellia	unclassified Tissierellia	1	0	1	1	1	1	0	1	0	1	0	0	0	0	1	0	B6++
Kandleria_vitulina_DSM_20405	Kandleria vitulina DSM 20405	Firmicutes	Erysipelotrichia	Erysipelotrichales	Erysipelotrichaceae	1	1	0	1	1	1	0	1	0	0	1	0	0	0	1	0	B6++
Lactobacillus_amylovorus_GRL_1112	Lactobacillus amylovorus GRL 1112	Firmicutes	Bacilli	Lactobacillales	Lactobacillaceae	1	1	1	1	1	0	0	1	0	0	0	0	0	1	1	0	B6++
Lactobacillus_animalis_KCTC_3501	Lactobacillus animalis KCTC 3501	Firmicutes	Bacilli	Lactobacillales	Lactobacillaceae	1	1	1	1	1	1	0	1	0	0	0	0	0	0	1	0	B6++
Lactobacillus_coleohominis_101_4_CHN	Lactobacillus coleohominis 101-4-CHN	Firmicutes	Bacilli	Lactobacillales	Lactobacillaceae	1	1	1	1	1	1	0	1	0	0	0	0	0	0	1	0	B6++
Lactobacillus_coryniformis_subsp_coryniformis_CECT_5711	Lactobacillus coryniformis subsp. coryniformis CECT 5711	Firmicutes	Bacilli	Lactobacillales	Lactobacillaceae	1	1	1	1	1	1	0	1	0	0	0	0	0	0	1	0	B6++
Lactobacillus_gasseri_ATCC_33323	Lactobacillus gasseri ATCC 33323	Firmicutes	Bacilli	Lactobacillales	Lactobacillaceae	0	1	1	1	1	1	0	0	1	0	0	0	0	0	1	1	B6++
Lactobacillus_gastricus_PS3	Lactobacillus gastricus PS3	Firmicutes	Bacilli	Lactobacillales	Lactobacillaceae	0	1	1	1	1	1	0	1	1	0	0	0	0	0	1	0	B6++
Lactobacillus_iners_DSM_13335	Lactobacillus iners DSM 13335	Firmicutes	Bacilli	Lactobacillales	Lactobacillaceae	1	1	1	1	1	1	0	1	0	0	0	0	0	0	1	0	B6++
Lactobacillus_johnsonii_DPC_6026	Lactobacillus johnsonii DPC 6026	Firmicutes	Bacilli	Lactobacillales	Lactobacillaceae	0	1	1	1	1	1	0	0	1	0	0	0	0	0	1	1	B6++
Lactobacillus_johnsonii_NCC_533	Lactobacillus johnsonii NCC 533	Firmicutes	Bacilli	Lactobacillales	Lactobacillaceae	0	1	1	1	1	1	0	0	1	0	0	0	0	0	1	0	B6++
Lactobacillus_mucosae_LM1	Lactobacillus mucosae LM1	Firmicutes	Bacilli	Lactobacillales	Lactobacillaceae	0	1	1	1	1	1	0	1	1	0	0	0	0	0	1	0	B6++
Lactobacillus_oris_F0423	Lactobacillus oris F0423	Firmicutes	Bacilli	Lactobacillales	Lactobacillaceae	0	1	1	1	1	1	0	1	1	0	0	0	0	0	1	0	B6++
Lactobacillus_pentosus_KCA1	Lactobacillus pentosus KCA1	Firmicutes	Bacilli	Lactobacillales	Lactobacillaceae	0	1	1	1	1	1	0	0	1	0	0	0	0	0	1	1	B6++
Lactobacillus_rhamnosus_GG_ATCC_53103	Lactobacillus rhamnosus GG, ATCC 53103	Firmicutes	Bacilli	Lactobacillales	Lactobacillaceae	1	1	1	1	1	0	0	0	0	0	0	0	0	1	1	1	B6++
Lactobacillus_sakei_subsp_sakei_23K	Lactobacillus sakei subsp. sakei 23K	Firmicutes	Bacilli	Lactobacillales	Lactobacillaceae	1	1	1	1	1	1	0	0	0	0	0	0	0	0	1	0	B6++
Lactococcus_garvieae_ATCC_49156	Lactococcus garvieae ATCC 49156	Firmicutes	Bacilli	Lactobacillales	Streptococcaceae	1	1	1	1	1	0	0	1	0	0	0	0	0	1	1	0	B6++
Leuconostoc_gelidum_JB7	Leuconostoc gelidum JB7	Firmicutes	Bacilli	Lactobacillales	Leuconostocaceae	1	1	1	1	1	1	0	1	0	0	0	0	0	0	1	0	B6++
Mogibacterium_timidum_ATCC_33093	Mogibacterium timidum ATCC 33093	Firmicutes	Clostridia	Clostriadiales	Family XIII Incertae Sedis	1	1	1	0	1	1	0	1	0	0	0	0	0	0	1	0	B6++
Oribacterium_sinus_F0268	Oribacterium sinus F0268	Firmicutes	Clostridia	Clostridiales	Lachnospiraceae	1	1	1	1	1	1	0	1	0	0	0	0	0	0	1	0	B6++
Peptoniphilus_harei_ACS_146_V_Sch2b	Peptoniphilus harei ACS-146-V-Sch2b	Firmicutes	Tissierellia	Tissierellales	Peptoniphilaceae	1	1	0	1	1	0	0	1	0	0	1	0	0	1	1	0	B6++
Peptoniphilus_lacrimalis_DSM_7455	Peptoniphilus lacrimalis DSM 7455	Firmicutes	Tissierellia	Tissierellales	Peptoniphilaceae	1	1	0	1	1	1	0	1	0	0	1	0	0	0	1	0	B6++
Peptoniphilus_timonensis_JC401	Peptoniphilus timonensis JC401	Firmicutes	Tissierellia	Tissierellales	Peptoniphilaceae	1	1	1	1	1	1	0	1	0	0	0	0	0	0	1	0	B6++
Ruminococcus_flavefaciens_ATCC_19208	Ruminococcus flavefaciens ATCC 19208	Firmicutes	Clostridia	Clostridiales	Ruminococcaceae	1	1	0	1	1	1	0	1	0	0	1	0	0	0	1	0	B6++
Solobacterium_moorei_DSM_22971	Solobacterium moorei DSM 22971	Firmicutes	Erysipelotrichia	Erysipelotrichales	Erysipelotrichaceae	1	1	1	1	1	1	0	1	0	0	0	0	0	0	1	0	B6++
Solobacterium_moorei_F0204	Solobacterium moorei F0204	Firmicutes	Erysipelotrichia	Erysipelotrichales	Erysipelotrichaceae	1	1	1	1	1	1	0	1	0	0	0	0	0	0	1	0	B6++
Staphylococcus_intermedius_ATCC_27335	Staphylococcus intermedius ATCC 27335	Firmicutes	Bacilli	Bacillales	Staphylococcaceae	1	1	1	1	1	1	0	1	0	0	0	0	0	0	1	0	B6++
Stoquefichus_massiliensis_AP9	Stoquefichus massiliensis AP9	Firmicutes	Erysipelotrichia	Erysipelotrichales	Erysipelotrichaceae	1	1	1	1	1	1	0	1	0	0	0	0	0	0	1	0	B6++
Streptococcus_australis_ATCC_700641	Streptococcus australis ATCC 700641	Firmicutes	Bacilli	Lactobacillales	Streptococcaceae	1	1	1	1	1	1	0	1	0	0	0	0	0	0	1	0	B6++
Streptococcus_constellatus_subsp_constellatus_SK53	Streptococcus constellatus subsp. constellatus SK53	Firmicutes	Bacilli	Lactobacillales	Streptococcaceae	1	1	1	1	1	1	0	1	0	0	0	0	0	0	1	0	B6++
Streptococcus_constellatus_subsp_pharyngis_SK1060	Streptococcus constellatus subsp. pharyngis SK1060	Firmicutes	Bacilli	Lactobacillales	Streptococcaceae	1	1	1	1	1	1	0	1	0	0	0	0	0	0	1	0	B6++
Streptococcus_cristatus_ATCC_51100	Streptococcus cristatus ATCC 51100	Firmicutes	Bacilli	Lactobacillales	Streptococcaceae	1	1	1	1	1	1	0	1	0	0	0	0	0	0	1	0	B6++
Streptococcus_dysgalactiae_subsp_dysgalactiae_ATCC_27957	Streptococcus dysgalactiae subsp. dysgalactiae ATCC 27957	Firmicutes	Bacilli	Lactobacillales	Streptococcaceae	1	1	1	1	1	1	0	1	0	0	0	0	0	0	1	0	B6++
Streptococcus_gordonii_str_Challis_substr_CH1	Streptococcus gordonii str. Challis substr. CH1	Firmicutes	Bacilli	Lactobacillales	Streptococcaceae	1	1	1	1	1	0	0	1	0	0	0	0	0	1	1	0	B6++
Streptococcus_intermedius_JTH08	Streptococcus intermedius JTH08	Firmicutes	Bacilli	Lactobacillales	Streptococcaceae	1	1	1	1	1	1	0	1	0	0	0	0	0	0	1	0	B6++
Streptococcus_parasanguinis_ATCC_903	Streptococcus parasanguinis ATCC 903	Firmicutes	Bacilli	Lactobacillales	Streptococcaceae	1	1	1	1	1	1	0	1	0	0	0	0	0	0	1	0	B6++
Streptococcus_parauberis_KCTC_11537	Streptococcus parauberis KCTC 11537	Firmicutes	Bacilli	Lactobacillales	Streptococcaceae	0	1	1	1	1	1	0	1	1	0	0	0	0	0	1	0	B6++
Streptococcus_pleomorphus_DSM_20574	Streptococcus pleomorphus DSM 20574	Firmicutes	Erysipelotrichia	Erysipelotrichales	Erysipelotrichaceae	1	1	1	1	1	1	0	1	0	0	0	0	0	0	1	0	B6++
Streptococcus_pyogenes_MGAS9429	Streptococcus pyogenes MGAS9429	Firmicutes	Bacilli	Lactobacillales	Streptococcaceae	1	1	1	1	1	1	0	1	0	0	0	0	0	0	1	0	B6++
Streptococcus_sanguinis_SK36	Streptococcus sanguinis SK36	Firmicutes	Bacilli	Lactobacillales	Streptococcaceae	1	1	1	1	1	1	0	1	0	0	0	0	0	0	1	0	B6++
Streptococcus_thoraltensis_DSM_12221	Streptococcus thoraltensis DSM 12221	Firmicutes	Bacilli	Lactobacillales	Streptococcaceae	1	1	1	1	1	1	0	1	0	0	0	0	0	0	1	0	B6++
Veillonella_atypica_ACS_049_V_Sch6	Veillonella atypica ACS-049-V-Sch6	Firmicutes	Negativicutes	Veillonellales	Veillonellaceae	1	0	1	0	1	1	0	0	0	1	0	1	0	0	1	1	B6++
Veillonella_dispar_ATCC_17748	Veillonella dispar ATCC 17748	Firmicutes	Negativicutes	Veillonellales	Veillonellaceae	1	0	1	0	1	1	0	0	0	1	0	1	0	0	1	1	B6++
Veillonella_ratti_ACS_216_V_Col6b	Veillonella ratti ACS-216-V-Col6b	Firmicutes	Negativicutes	Veillonellales	Veillonellaceae	1	0	1	0	1	0	0	0	0	1	0	1	0	1	1	1	B6++
Weissella_cibaria_KACC_11862	Weissella cibaria KACC 11862	Firmicutes	Bacilli	Lactobacillales	Leuconostocaceae	1	1	1	1	1	1	0	0	0	0	0	0	0	0	1	1	B6++
Weissella_confusa_LBAE_C39_2	Weissella confusa LBAE C39-2	Firmicutes	Bacilli	Lactobacillales	Leuconostocaceae	1	1	1	1	1	1	0	1	0	0	0	0	0	0	1	0	B6++
Bordetella_hinzii_OH87_BAL007II	Bordetella hinzii OH87 BAL007II	Proteobacteria	Betaproteobacteria	Burkholderiales	Bradyrhizobiaceae	1	0	1	0	1	0	0	0	0	1	0	1	0	1	1	1	B6++
Campylobacter_concisus_13826	Campylobacter concisus 13826	Proteobacteria	Epsilonproteobacteria	Campylobacterales	Campylobacteraceae	1	0	1	0	1	1	0	1	0	1	0	1	0	0	1	0	B6++
Campylobacter_curvus_525_92	Campylobacter curvus 525.92	Proteobacteria	Epsilonproteobacteria	Campylobacterales	Campylobacteraceae	1	0	1	0	1	0	0	1	0	1	0	1	0	1	1	0	B6++
Campylobacter_gracilis_RM3268	Campylobacter gracilis RM3268	Proteobacteria	Epsilonproteobacteria	Campylobacterales	Campylobacteraceae	1	0	1	0	1	1	0	1	0	1	0	1	0	0	1	0	B6++
Campylobacter_hominis_ATCC_BAA_381	Campylobacter hominis ATCC BAA-381	Proteobacteria	Epsilonproteobacteria	Campylobacterales	Campylobacteraceae	1	0	1	0	1	0	0	1	0	1	0	1	0	1	1	0	B6++
Campylobacter_hyointestinalis_subsp_hyointestinalis_LMG_9260	Campylobacter hyointestinalis subsp. hyointestinalis LMG 9260	Proteobacteria	Epsilonproteobacteria	Campylobacterales	Campylobacteraceae	1	0	1	0	1	1	0	1	0	1	0	1	0	0	1	0	B6++
Campylobacter_rectus_RM3267	Campylobacter rectus RM3267	Proteobacteria	Epsilonproteobacteria	Campylobacterales	Campylobacteraceae	1	0	1	0	1	1	0	1	0	1	0	1	0	0	1	0	B6++
Campylobacter_showae_CSUNSWCD	Campylobacter showae CSUNSWCD	Proteobacteria	Epsilonproteobacteria	Campylobacterales	Campylobacteraceae	1	0	1	0	1	1	0	1	0	1	0	1	0	0	1	0	B6++
Parasutterella_excrementihominis_YIT_11859	Parasutterella excrementihominis YIT 11859	Proteobacteria	Betaproteobacteria	Burkholderiales	Suterellaceae	1	0	1	0	1	1	0	1	0	1	0	1	0	0	1	0	B6++
Pseudomonas_oleovorans_MOIL14HWK12	Pseudomonas oleovorans MOIL14HWK12	Proteobacteria	Gammaproteobacteria	Pseudomonadales	Pseudomonadaceae	1	0	0	0	1	0	0	0	0	1	1	1	0	1	1	1	B6++
Roseomonas_mucosa_ATCC_BAA_692	Roseomonas mucosa ATCC BAA-692	Proteobacteria	Alphaproteobacteria	Rhodospirillales	Acetobacteraceae	1	0	1	0	1	0	0	1	0	1	0	1	0	1	1	0	B6++
Silanimonas_lenta_DSM_16282	Silanimonas lenta DSM 16282	Proteobacteria	Gammaproteobacteria	Xanthomonadales	Xanthomonadaceae	1	0	1	0	1	0	0	1	0	1	0	1	0	1	1	0	B6++
Stenotrophomonas_rhizophila_PCA13	Stenotrophomonas rhizophila PCA13	Proteobacteria	Gammaproteobacteria	Xanthomonadales	Xanthomonadaceae	1	0	1	0	1	0	0	0	0	1	0	1	0	1	1	1	B6++
Methanobrevibacter_ruminantium_M1	Methanobrevibacter ruminantium M1	Euryarchaeota	Methanobacteria	Methanobacteriales	Methanobacteriaceae	1	1	0	1	1	1	0	1	0	0	1	0	0	0	1	0	B6++
Fusobacterium_russii_ATCC_25533	Fusobacterium russii ATCC 25533	Fusobacteria	Fusobacteriia	Fusobacteriales	Fusobacteriaceae	1	0	0	1	1	1	0	1	0	1	1	0	0	0	1	0	B6++
Brachyspira_pilosicoli_B2904	Brachyspira pilosicoli B2904	Spirochaetes	Spirochaetia	Spirochaetales	Spirochaetaceae	1	0	1	0	1	1	0	1	0	1	0	1	0	0	1	0	B6++
Pyramidobacter_piscolens_W5455	Pyramidobacter piscolens W5455	Synergistetes	Synergistia	Synergistales	Synergistaceae	1	1	1	1	1	1	0	1	0	0	0	0	0	0	1	0	B6++
Mycoplasma_hominis_ATCC_23114	Mycoplasma hominis ATCC 23114	Tenericutes	Mollicutes	Mycoplasmatales	Mycoplasmataceae	1	1	1	1	1	1	0	1	0	0	0	0	0	0	1	0	B6++
Actinomyces_cardiffensis_F0333	Actinomyces cardiffensis F0333	Actinobacteria	Actinobacteria	Actinomycetales	Actinomycetaceae	1	1	1	0	0	1	0	1	0	0	0	1	1	0	1	0	None
Actinomyces_georgiae_DSM_6843	Actinomyces georgiae DSM 6843	Actinobacteria	Actinobacteria	Actinomycetales	Actinomycetaceae	1	1	1	0	0	1	0	1	0	0	0	1	1	0	1	0	None
Actinomyces_naeslundii_str_Howell_279	Actinomyces naeslundii str. Howell 279	Actinobacteria	Actinobacteria	Actinomycetales	Actinomycetaceae	1	0	1	0	0	1	0	1	0	1	0	1	1	0	1	0	None
Actinomyces_odontolyticus_ATCC_17982	Actinomyces odontolyticus ATCC 17982	Actinobacteria	Actinobacteria	Actinomycetales	Actinomycetaceae	0	1	1	0	0	0	0	0	0	0	0	1	1	1	0	1	None
Actinomyces_turicensis_ACS_279_V_Col4	Actinomyces turicensis ACS-279-V-Col4	Actinobacteria	Actinobacteria	Actinomycetales	Actinomycetaceae	0	1	1	0	0	1	0	1	1	0	0	1	1	0	1	0	None
Actinomyces_urogenitalis_DSM_15434	Actinomyces urogenitalis DSM 15434	Actinobacteria	Actinobacteria	Actinomycetales	Actinomycetaceae	1	1	1	0	0	0	0	1	0	0	0	1	1	1	1	0	None
Actinomyces_viscosus_C505	Actinomyces viscosus C505	Actinobacteria	Actinobacteria	Actinomycetales	Actinomycetaceae	0	0	1	0	0	1	0	1	1	1	0	1	1	0	1	0	None
Adlercreutzia_equolifaciens_DSM_19450	Adlercreutzia equolifaciens DSM 19450	Actinobacteria	Coriobacteriia	Eggerthellales	Eggerthellaceae	1	1	1	0	0	1	0	0	0	0	0	1	1	0	1	1	None
Bifidobacterium_angulatum_DSM_20098	Bifidobacterium angulatum DSM 20098	Actinobacteria	Actinobacteria	Bifidobacteriales	Bifidobacteriaceae	0	1	0	1	0	0	0	0	1	0	1	0	1	1	0	0	None
Bifidobacterium_animalis_lactis_AD011	Bifidobacterium animalis lactis AD011	Actinobacteria	Actinobacteria	Bifidobacteriales	Bifidobacteriaceae	0	1	1	0	0	0	0	0	1	0	0	0	1	1	0	0	None
Bifidobacterium_bifidum_PRL2010	Bifidobacterium bifidum PRL2010	Actinobacteria	Actinobacteria	Bifidobacteriales	Bifidobacteriaceae	0	1	0	1	0	0	0	0	1	0	1	0	1	1	1	1	None
Bifidobacterium_breve_UCC2003_NCIMB8807	Bifidobacterium breve UCC2003 (NCIMB8807)	Actinobacteria	Actinobacteria	Bifidobacteriales	Bifidobacteriaceae	0	1	1	1	0	0	0	0	1	0	0	0	1	1	1	1	None
Bifidobacterium_catenulatum_DSM_16992	Bifidobacterium catenulatum DSM 16992	Actinobacteria	Actinobacteria	Bifidobacteriales	Bifidobacteriaceae	0	1	0	1	0	0	0	0	1	0	1	0	1	1	0	0	None
Bifidobacterium_gallicum_DSM_20093	Bifidobacterium gallicum DSM 20093	Actinobacteria	Actinobacteria	Bifidobacteriales	Bifidobacteriaceae	0	1	1	0	0	0	0	0	1	0	0	0	1	1	0	0	None
Bifidobacterium_longum_DJO10A	Bifidobacterium longum DJO10A	Actinobacteria	Actinobacteria	Bifidobacteriales	Bifidobacteriaceae	0	1	1	1	0	0	0	0	1	0	0	0	1	1	1	1	None
Bifidobacterium_longum_E18	Bifidobacterium longum E18	Actinobacteria	Actinobacteria	Bifidobacteriales	Bifidobacteriaceae	0	1	1	1	0	0	0	0	1	0	0	0	1	1	1	1	None
Bifidobacterium_longum_longum_BBMN68	Bifidobacterium longum longum BBMN68	Actinobacteria	Actinobacteria	Bifidobacteriales	Bifidobacteriaceae	0	1	0	1	0	0	0	0	1	0	1	0	1	1	1	1	None
Bifidobacterium_longum_longum_JCM_1217	Bifidobacterium longum longum JCM 1217	Actinobacteria	Actinobacteria	Bifidobacteriales	Bifidobacteriaceae	0	1	0	1	0	0	0	0	1	0	1	0	1	1	1	1	None
Bifidobacterium_longum_longum_JDM301	Bifidobacterium longum longum JDM301	Actinobacteria	Actinobacteria	Bifidobacteriales	Bifidobacteriaceae	0	1	0	1	0	0	0	0	1	0	1	0	1	1	1	1	None
Bifidobacterium_pseudocatenulatum_DSM_20438	Bifidobacterium pseudocatenulatum DSM 20438	Actinobacteria	Actinobacteria	Bifidobacteriales	Bifidobacteriaceae	0	1	1	1	0	0	0	0	1	0	0	0	1	1	0	0	None
Bifidobacterium_stercoris_DSM_24849	Bifidobacterium stercoris DSM 24849	Actinobacteria	Actinobacteria	Bifidobacteriales	Bifidobacteriaceae	1	1	1	0	0	0	0	1	0	0	0	1	1	1	1	0	None
Brachybacterium_paraconglomeratum_LC44	Brachybacterium paraconglomeratum LC44	Actinobacteria	Actinobacteria	Actinomycetales	Dermabacteraceae	1	1	0	0	0	1	0	0	0	0	1	1	1	0	1	1	None
Brevibacterium_massiliense_5401308	Brevibacterium massiliense 5401308	Actinobacteria	Actinobacteria	Actinomycetales	Brevibacteriaceae	1	0	1	0	0	1	0	1	0	1	0	1	1	0	1	0	None
Cellulosimicrobium_cellulans_J36	Cellulosimicrobium cellulans J36	Actinobacteria	Actinobacteria	Actinomycetales	Promicromonosporaceae	1	1	1	0	0	1	0	0	0	0	0	0	1	0	1	1	None
Collinsella_aerofaciens_ATCC_25986	Collinsella aerofaciens ATCC 25986	Actinobacteria	Coriobacteriia	Coriobacteriales	Coriobacteriaceae	0	1	1	1	0	0	0	0	0	0	0	0	1	1	0	0	None
Corynebacterium_aurimucosum_ATCC_700975	Corynebacterium aurimucosum ATCC 700975	Actinobacteria	Actinobacteria	Actinomycetales	Corynebacteriaceae	1	0	1	0	0	0	0	0	0	1	0	1	1	1	1	1	None
Corynebacterium_durum_F0235	Corynebacterium durum F0235	Actinobacteria	Actinobacteria	Actinomycetales	Corynebacteriaceae	1	0	1	0	0	1	0	0	0	1	0	1	1	0	1	1	None
Corynebacterium_kroppenstedtii_DSM_44385	Corynebacterium kroppenstedtii DSM 44385	Actinobacteria	Actinobacteria	Actinomycetales	Corynebacteriaceae	1	0	1	0	0	1	0	1	0	1	0	1	1	0	1	0	None
Corynebacterium_propinquum_DSM_44285	Corynebacterium propinquum DSM 44285	Actinobacteria	Actinobacteria	Actinomycetales	Corynebacteriaceae	1	0	1	0	0	1	0	1	0	1	0	1	1	0	1	0	None
Corynebacterium_tuberculostearicum_SK141	Corynebacterium tuberculostearicum SK141	Actinobacteria	Actinobacteria	Actinomycetales	Corynebacteriaceae	1	0	1	0	0	0	0	0	0	1	0	1	1	1	1	1	None
Corynebacterium_ulcerans_809	Corynebacterium ulcerans 809	Actinobacteria	Actinobacteria	Actinomycetales	Corynebacteriaceae	1	1	1	0	0	1	0	0	0	0	0	1	1	0	1	1	None
Corynebacterium_ureicelerivorans	Corynebacterium ureicelerivorans	Actinobacteria	Actinobacteria	Actinomycetales	Corynebacteriaceae	1	0	1	0	0	0	0	1	0	1	0	1	1	1	1	0	None
Dermacoccus_nishinomiyaensis	Dermacoccus nishinomiyaensis	Actinobacteria	Actinobacteria	Actinomycetales	Dermacoccaceae	1	0	1	0	0	1	0	1	0	1	0	1	1	0	1	0	None
Eggerthella_sp_1_3_56FAA	Eggerthella sp. 1_3_56FAA	Actinobacteria	Coriobacteriia	Eggerthellales	Eggerthellaceae	0	1	1	0	0	0	0	0	0	0	0	1	1	1	0	1	None
Gordonibacter_pamelaeae_7_10_1_bT_DSM_19378	Gordonibacter pamelaeae 7-10-1-bT, DSM 19378	Actinobacteria	Coriobacteriia	Eggerthellales	Eggerthellaceae	0	1	1	1	0	0	0	0	1	0	0	0	1	1	0	1	None
Kocuria_palustris_PEL	Kocuria palustris PEL	Actinobacteria	Actinobacteria	Actinomycetales	Micrococcaceae	1	1	1	0	0	1	0	1	0	0	0	1	1	0	1	0	None
Mobiluncus_curtisii_ATCC_43063	Mobiluncus curtisii ATCC 43063	Actinobacteria	Actinobacteria	Actinomycetales	Actinomycetaceae	1	1	0	0	0	1	0	1	0	0	1	1	1	0	1	0	None
Propionibacterium_freudenreichii_subsp_shermanii_CIRM_BIA1	Propionibacterium freudenreichii subsp. shermanii CIRM-BIA1	Actinobacteria	Actinobacteria	Propionibacteriales	Propionibacteriaceae	0	0	0	1	0	0	0	0	1	1	1	0	1	1	1	1	None
Propionibacterium_propionicum_F0230a	Propionibacterium propionicum F0230a	Actinobacteria	Actinobacteria	Actinomycetales	Propionibacteriaceae	1	1	1	0	0	1	0	1	0	0	0	1	1	0	1	0	None
Rhodococcus_equi_ATCC_33707	Rhodococcus equi NBRC 101255 = C 701	Actinobacteria	Actinobacteria	Actinomycetales	Nocardiaceae	1	1	0	0	0	1	0	1	0	0	1	1	1	0	1	0	None
Rothia_aeria_F0474	Rothia aeria F0474	Actinobacteria	Actinobacteria	Actinomycetales	Micrococcaceae	1	0	1	0	0	1	0	0	0	1	0	1	1	0	1	1	None
Slackia_exigua_ATCC_700122	Slackia exigua ATCC 700122	Actinobacteria	Coriobacteriia	Coriobacteriales	Coriobacteriaceae	1	1	1	0	0	1	0	1	0	0	0	1	1	0	1	0	None
Trueperella_pyogenes_MS249	Trueperella pyogenes MS249	Actinobacteria	Actinobacteria	Actinomycetales	Actinomycetaceae	1	1	1	0	0	1	0	1	0	0	0	1	1	0	1	0	None
Varibaculum_cambriense_DSM_15806	Varibaculum cambriense DSM 15806	Actinobacteria	Actinobacteria	Actinomycetales	Actinomycetaceae	1	0	1	0	0	1	0	1	0	1	0	1	1	0	1	0	None
Alistipes_onderdonkii_DSM_19147	Alistipes onderdonkii DSM 19147	Bacteroidetes	Bacteroidia	Bacteroidales	Rikenellaceae	1	1	0	0	0	1	0	1	0	0	1	1	1	0	1	0	None
Alistipes_shahii_WAL_8301	Alistipes shahii WAL 8301	Bacteroidetes	Bacteroidia	Bacteroidales	Rikenellaceae	1	1	0	0	0	1	0	1	0	0	1	1	1	0	1	0	None
Bacteroides_faecis_MAJ27	Bacteroides faecis MAJ27	Bacteroidetes	Bacteroidia	Bacteroidales	Bacteroidaceae	1	1	0	0	0	0	0	1	0	0	1	1	1	1	1	0	None
Bacteroides_fluxus_YIT_12057	Bacteroides fluxus YIT 12057	Bacteroidetes	Bacteroidia	Bacteroidales	Bacteroidaceae	1	1	0	0	0	0	0	1	0	0	1	1	1	1	1	0	None
Barnesiella_intestinihominis_YIT_11860	Barnesiella intestinihominis YIT 11860	Bacteroidetes	Bacteroidia	Bacteroidales	Porphyromonadaceae	1	1	0	0	0	1	0	0	0	0	1	1	1	0	1	1	None
Porphyromonas_asaccharolytica_DSM_20707	Porphyromonas asaccharolytica DSM 20707	Bacteroidetes	Bacteroidia	Bacteroidales	Porphyromonadaceae	1	1	0	0	0	1	0	1	0	0	1	1	1	0	1	0	None
Porphyromonas_uenonis_60_3	Porphyromonas uenonis 60-3	Bacteroidetes	Bacteroidia	Bacteroidales	Porphyromonadaceae	1	1	0	0	0	0	0	1	0	0	1	1	1	1	1	0	None
Porphyromonas_uenonis_DSM_23387	Porphyromonas uenonis DSM 23387	Bacteroidetes	Bacteroidia	Bacteroidales	Porphyromonadaceae	1	1	0	0	0	0	0	1	0	0	1	1	1	1	1	0	None
Anaerococcus_prevotii_DSM_20548	Anaerococcus prevotii DSM 20548	Firmicutes	Tissierellia	Tissierellales	Peptoniphilaceae	1	1	1	0	0	1	0	1	0	0	0	1	1	0	1	0	None
Anaerofustis_stercorihominis_DSM_17244	Anaerofustis stercorihominis DSM 17244	Firmicutes	Clostridia	Clostridiales	Eubacteriaceae	0	1	0	0	1	1	0	1	1	0	1	1	0	0	1	0	None
Anaerostipes_hadrus_DSM_3319	Anaerostipes hadrus DSM 3319	Firmicutes	Clostridia	Clostridiales	Lachnospiraceae	1	1	0	0	0	0	0	1	0	0	1	1	1	1	1	0	None
Bacillus_halodurans_C_125	Bacillus halodurans C-125	Firmicutes	Bacilli	Bacillales	Bacillaceae	1	1	0	0	0	0	0	1	0	0	1	1	1	1	1	0	None
Bacillus_thermoamylovorans	Bacillus thermoamylovorans	Firmicutes	Bacilli	Bacillales	Bacillaceae	1	1	0	0	0	0	0	1	0	0	1	1	1	1	1	0	None
Bacillus_vallismortis_DV1_F_3	Bacillus vallismortis DV1-F-3	Firmicutes	Bacilli	Bacillales	Bacillaceae	1	1	0	0	0	1	0	1	0	0	1	1	1	0	1	0	None
Blautia_wexlerae_DSM_19850	Blautia wexlerae DSM 19850	Firmicutes	Clostridia	Clostridiales	Lachnospiraceae	1	1	0	0	1	1	0	1	0	0	1	1	0	0	1	0	None
Brevibacillus_borstelensis_AK1	Brevibacillus borstelensis AK1	Firmicutes	Bacilli	Bacillales	Paenibacillaceae	1	1	0	0	0	1	0	1	0	0	1	1	1	0	1	0	None
Cellulosilyticum_lentocellum_DSM_5427	Cellulosilyticum lentocellum DSM 5427	Firmicutes	Clostridia	Clostridiales	Lachnospiraceae	1	1	1	0	0	1	0	1	0	0	0	1	1	0	1	0	None
Clostridium_acetobutylicum_ATCC_824	Clostridium acetobutylicum ATCC 824	Firmicutes	Clostridia	Clostridiales	Clostridiaceae	1	1	0	0	0	1	0	1	0	0	1	1	1	0	1	0	None
Clostridium_beijerinckii_NCIMB_8052	Clostridium beijerinckii NCIMB 8052	Firmicutes	Clostridia	Clostridiales	Clostridiaceae	1	1	0	0	0	0	0	1	0	0	1	1	1	1	1	0	None
Clostridium_botulinum_E1_str_BoNT_E_Beluga	Clostridium botulinum E1 str. 'BoNT E Beluga'	Firmicutes	Clostridia	Clostridiales	Clostridiaceae	1	0	1	0	0	1	0	1	0	1	0	1	1	0	1	0	None
Clostridium_cellobioparum_DSM_1351	Clostridium cellobioparum DSM 1351 = ATCC 15832	Firmicutes	Clostridia	Clostridiales	Ruminococcaceae	1	1	0	0	0	0	0	1	0	0	1	1	1	1	1	0	None
Clostridium_clariflavum_DSM_19732	Clostridium clariflavum DSM 19732	Firmicutes	Clostridia	Clostridiales	Ruminococcaceae	1	1	0	0	0	1	0	1	0	0	1	1	1	0	1	0	None
Clostridium_glycolicum_ATCC_14880	Clostridium glycolicum ATCC 14880 = DSM 1288	Firmicutes	Clostridia	Clostridiales	Peptostreptococcaceae	1	1	0	0	0	1	0	1	0	0	1	1	1	0	1	0	None
Clostridium_methylpentosum_R2_DSM_5476	Clostridium methylpentosum R2, DSM 5476	Firmicutes	Clostridia	Clostridiales	Ruminococcaceae	0	1	1	0	0	0	0	0	1	0	0	1	1	1	0	0	None
Clostridium_saccharogumia_DSM_17460	Clostridium saccharogumia DSM 17460	Firmicutes	Erysipelotrichia	Erysipelotrichales	Erysipelotrichaceae	1	1	0	0	1	1	0	1	0	0	1	1	0	0	1	0	None
Clostridium_saccharoperbutylacetonicum_N1_4_HMT	Clostridium saccharoperbutylacetonicum N1-4(HMT)	Firmicutes	Clostridia	Clostridiales	Clostridiaceae	1	1	0	0	0	0	0	1	0	0	1	1	1	1	1	0	None
Clostridium_sp_7_2_43FAA	Clostridium sp. 7_2_43FAA	Firmicutes	Clostridia	Clostridiales	Clostridiaceae	0	1	1	1	0	0	0	0	0	0	0	0	1	0	0	0	None
Clostridium_sp_SY8519	Clostridium sp. SY8519	Firmicutes	Clostridia	Clostridiales	Clostridiaceae	0	0	0	0	1	0	0	1	1	1	1	1	0	1	1	0	None
Clostridium_sticklandii_DSM_519	Clostridium sticklandii DSM 519	Firmicutes	Clostridia	Clostridiales	Peptostreptococcaceae	1	1	0	0	0	0	0	1	0	0	1	1	1	1	1	0	None
Clostridium_tyrobutyricum_DSM_2637	Clostridium tyrobutyricum DSM 2637 = ATCC 25755 = JCM 11008	Firmicutes	Clostridia	Clostridiales	Clostridiaceae	1	1	0	0	0	1	0	1	0	0	1	1	1	0	1	0	None
Clostridium_viride_DSM_6836	Clostridium viride DSM 6836	Firmicutes	Clostridia	Clostridiales	Ruminococcaceae	1	1	0	0	0	1	0	1	0	0	1	1	1	0	1	0	None
Coprobacillus_sp_D7	Coprobacillus sp. D7	Firmicutes	Erysipelotrichia	Erysipelotrichales	Erysipelotrichaceae	0	1	1	1	0	0	0	0	1	0	0	0	1	1	0	0	None
Enterococcus_saccharolyticus_DSM8903	Enterococcus saccharolyticus DSM8903	Firmicutes	Bacilli	Lactobacillales	Enterococcaceae	1	1	0	0	0	1	0	1	0	0	1	1	1	0	1	0	None
Eubacterium_cellulosolvens_6	Eubacterium cellulosolvens 6	Firmicutes	Clostridia	Clostridiales	Lachnospiraceae	1	1	0	0	1	1	0	1	0	0	1	1	0	0	1	0	None
Eubacterium_limosum_KIST612	Eubacterium limosum KIST612	Firmicutes	Clostridia	Clostridiales	Eubacteriaceae	1	1	0	0	0	1	0	1	0	0	1	1	1	0	1	0	None
Eubacterium_ramulus_ATCC_29099	Eubacterium ramulus ATCC 29099	Firmicutes	Clostridia	Clostridiales	Eubacteriaceae	1	1	0	0	0	1	0	1	0	0	1	1	1	0	1	0	None
Finegoldia_magna_ATCC_29328	Finegoldia magna ATCC 29328	Firmicutes	Tissierellia	Tissierellales	Peptoniphilaceae	1	1	1	0	0	0	0	1	0	0	0	1	1	1	1	0	None
Geobacillus_vulcani_PSS1	Geobacillus vulcani PSS1	Firmicutes	Bacilli	Bacillales	Bacillaceae	1	1	0	0	0	0	0	1	0	0	1	1	1	1	1	0	None
Kurthia_massiliensis_JC30	Kurthia massiliensis JC30	Firmicutes	Bacilli	Bacillales	Planococcaceae	1	1	1	0	0	0	0	1	0	0	0	1	1	1	1	0	None
Lachnospira_multipara_ATCC_19207	Lachnospira multipara ATCC 19207	Firmicutes	Clostridia	Clostridiales	Lachnospiraceae	1	1	0	0	0	1	0	1	0	0	1	1	1	0	1	0	None
Lactobacillus_acidophilus_ATCC_4796	Lactobacillus acidophilus ATCC 4796	Firmicutes	Bacilli	Lactobacillales	Lactobacillaceae	0	1	1	1	0	0	0	0	0	0	0	0	1	1	0	1	None
Lactobacillus_acidophilus_NCFM	Lactobacillus acidophilus NCFM	Firmicutes	Bacilli	Lactobacillales	Lactobacillaceae	0	1	1	1	0	1	0	0	1	0	0	0	1	0	1	1	None
Lactobacillus_brevis_subsp_gravesensis_ATCC_27305	Lactobacillus brevis subsp. gravesensis ATCC 27305	Firmicutes	Bacilli	Lactobacillales	Lactobacillaceae	0	1	1	1	0	0	0	0	0	0	0	0	1	1	0	1	None
Lactobacillus_buchneri_ATCC_11577	Lactobacillus buchneri ATCC 11577	Firmicutes	Bacilli	Lactobacillales	Lactobacillaceae	0	1	1	1	0	0	0	0	1	0	0	0	1	1	0	1	None
Lactobacillus_hilgardii_ATCC_8290	Lactobacillus hilgardii ATCC 8290	Firmicutes	Bacilli	Lactobacillales	Lactobacillaceae	0	1	1	1	0	0	0	0	1	0	0	0	1	1	0	1	None
Lactobacillus_ruminis_ATCC_25644	Lactobacillus ruminis ATCC 25644	Firmicutes	Bacilli	Lactobacillales	Lactobacillaceae	0	1	1	1	0	0	0	0	0	0	0	0	1	1	0	0	None
Lactobacillus_vaginalis_ATCC_49540	Lactobacillus vaginalis ATCC 49540	Firmicutes	Bacilli	Lactobacillales	Lactobacillaceae	0	1	1	1	0	1	0	1	1	0	0	0	1	0	1	0	None
Lactococcus_lactis_subsp_lactis_Il1403	Lactococcus lactis subsp. lactis Il1403	Firmicutes	Bacilli	Lactobacillales	Streptococcaceae	1	0	1	0	0	0	0	0	0	1	0	1	1	1	1	1	None
Lactococcus_raffinolactis_4877	Lactococcus raffinolactis 4877	Firmicutes	Bacilli	Lactobacillales	Streptococcaceae	1	1	0	0	1	1	0	1	0	0	1	1	0	0	1	0	None
Megamonas_funiformis_YIT_11815	Megamonas funiformis YIT 11815	Firmicutes	Negativicutes	Selenomonadales	Selenomonadaceae	1	1	0	0	0	0	0	1	0	0	1	1	1	1	1	0	None
Oceanobacillus_picturae_strain_S1	Oceanobacillus picturae strain S1	Firmicutes	Bacilli	Bacillales	Bacillaceae	1	1	1	0	0	0	0	0	0	0	0	1	1	1	1	1	None
Paenibacillus_graminis_C4D1M	Paenibacillus graminis C4D1M	Firmicutes	Bacilli	Bacillales	Paenibacillaceae	1	0	0	0	1	0	0	1	0	1	1	1	0	1	1	0	None
Parvimonas_micra_ATCC_33270	Parvimonas micra ATCC 33270	Firmicutes	Clostridia	Clostridiales	Peptoniphilaceae	0	1	1	1	0	0	0	0	0	0	0	0	1	1	0	1	None
Pediococcus_pentosaceus_ATCC_25745	Pediococcus pentosaceus ATCC 25745	Firmicutes	Bacilli	Lactobacillales	Lactobacillaceae	0	1	1	1	0	1	0	1	1	0	0	0	1	0	1	0	None
Pseudobutyrivibrio_ruminis_AD2017	Pseudobutyrivibrio ruminis AD2017	Firmicutes	Clostridia	Clostridiales	Lachnospiraceae	1	1	0	0	1	1	0	1	0	0	1	1	0	0	1	0	None
Pseudoramibacter_alactolyticus_ATCC_23263	Pseudoramibacter alactolyticus ATCC 23263	Firmicutes	Clostridia	Clostridiales	Eubacteriaceae	1	1	0	0	1	1	0	1	0	0	1	1	0	0	1	0	None
Roseburia_hominis_A2_183	Roseburia hominis A2-183	Firmicutes	Clostridia	Clostridiales	Lachnospiraceae	1	1	1	0	0	1	0	1	0	0	0	1	1	0	1	0	None
Ruminococcus_albus_7	Ruminococcus albus 7 = DSM 20455	Firmicutes	Clostridia	Clostridiales	Ruminococcaceae	1	1	0	0	0	1	0	0	0	0	1	1	1	0	1	1	None
Ruminococcus_callidus_ATCC_2776001	Ruminococcus callidus ATCC 2776001	Firmicutes	Clostridia	Clostridiales	Ruminococcaceae	1	1	0	0	0	1	0	1	0	0	1	1	1	0	1	0	None
Ruminococcus_gauvreauii_DSM_19829	Ruminococcus gauvreauii DSM 19829	Firmicutes	Clostridia	Clostridiales	Lachnospiraceae	1	1	0	0	0	0	0	1	0	0	1	1	1	1	1	0	None
Ruminococcus_gnavus_ATCC_29149	Ruminococcus gnavus ATCC 29149	Firmicutes	Clostridia	Clostridiales	Lachnospiraceae	0	1	0	1	0	0	0	0	1	0	1	0	1	1	0	0	None
Selenomonas_ruminantium_AC2024	Selenomonas ruminantium AC2024	Firmicutes	Negativicutes	Selenomonadales	Selenomonadaceae	0	0	0	0	1	1	0	1	1	1	1	1	0	0	1	0	None
Staphylococcus_aureus_subsp_aureus_USA300_FPR3757	Staphylococcus aureus subsp. aureus USA300_FPR3757	Firmicutes	Bacilli	Bacillales	Staphylococcaceae	1	1	1	0	0	0	0	0	0	0	0	1	1	1	1	1	None
Staphylococcus_capitis_CR0101	Staphylococcus capitis CR0101	Firmicutes	Bacilli	Bacillales	Staphylococcaceae	1	1	1	0	0	0	0	0	0	0	0	1	1	1	1	1	None
Staphylococcus_capitis_QN1	Staphylococcus capitis QN1	Firmicutes	Bacilli	Bacillales	Staphylococcaceae	1	1	1	0	0	0	0	0	0	0	0	1	1	1	1	1	None
Staphylococcus_caprae_C87	Staphylococcus caprae C87	Firmicutes	Bacilli	Bacillales	Staphylococcaceae	1	1	1	0	0	0	0	0	0	0	0	1	1	1	1	1	None
Staphylococcus_epidermidis_ATCC_12228	Staphylococcus epidermidis ATCC 12228	Firmicutes	Bacilli	Bacillales	Staphylococcaceae	1	1	1	0	0	0	0	0	0	0	0	1	1	1	1	1	None
Staphylococcus_equorum_subsp_equorum_Mu2	Staphylococcus equorum subsp. equorum Mu2	Firmicutes	Bacilli	Bacillales	Staphylococcaceae	1	1	1	0	0	0	0	0	0	0	0	1	1	1	1	1	None
Staphylococcus_haemolyticus_JCSC1435	Staphylococcus haemolyticus JCSC1435	Firmicutes	Bacilli	Bacillales	Staphylococcaceae	1	1	1	0	0	0	0	0	0	0	0	1	1	1	1	1	None
Staphylococcus_hominis_subsp_hominis_C80	Staphylococcus hominis subsp. hominis C80	Firmicutes	Bacilli	Bacillales	Staphylococcaceae	1	1	1	0	0	0	0	0	0	0	0	1	1	1	1	1	None
Staphylococcus_lugdunensis_HKU09_01	Staphylococcus lugdunensis HKU09-01	Firmicutes	Bacilli	Bacillales	Staphylococcaceae	1	1	1	0	0	0	0	0	0	0	0	1	1	1	1	1	None
Staphylococcus_pasteuri_SP1	Staphylococcus pasteuri SP1	Firmicutes	Bacilli	Bacillales	Staphylococcaceae	1	1	1	0	0	0	0	0	0	0	0	1	1	1	1	1	None
Staphylococcus_pettenkoferi_VCU012	Staphylococcus pettenkoferi VCU012	Firmicutes	Bacilli	Bacillales	Staphylococcaceae	1	1	1	0	0	0	0	0	0	0	0	1	1	1	1	1	None
Staphylococcus_saprophyticus_subsp_saprophyticus_ATCC_15305	Staphylococcus saprophyticus subsp. saprophyticus ATCC 15305	Firmicutes	Bacilli	Bacillales	Staphylococcaceae	1	1	1	0	0	0	0	0	0	0	0	1	1	1	1	1	None
Staphylococcus_vitulinus_F1028	Staphylococcus vitulinus F1028	Firmicutes	Bacilli	Bacillales	Staphylococcaceae	1	1	1	0	0	0	0	0	0	0	0	1	1	1	1	1	None
Staphylococcus_warneri_SG1	Staphylococcus warneri SG1	Firmicutes	Bacilli	Bacillales	Staphylococcaceae	1	1	1	0	0	0	0	0	0	0	0	1	1	1	1	1	None
Staphylococcus_xylosus_DMB3_Bh1	Staphylococcus xylosus DMB3-Bh1	Firmicutes	Bacilli	Bacillales	Staphylococcaceae	1	1	1	0	0	0	0	0	0	0	0	1	1	1	1	1	None
Staphylococcus_xylosus_NJ	Staphylococcus xylosus NJ	Firmicutes	Bacilli	Bacillales	Staphylococcaceae	1	0	1	0	0	0	0	0	0	1	0	1	1	1	1	1	None
Streptococcus_gallolyticus_subsp_gallolyticus_ATCC_43143	Streptococcus gallolyticus subsp. gallolyticus ATCC 43143	Firmicutes	Bacilli	Lactobacillales	Streptococcaceae	1	1	0	0	0	1	0	1	0	0	1	1	1	0	1	0	None
Streptococcus_mitis_NCTC_12261	Streptococcus mitis NCTC 12261	Firmicutes	Bacilli	Lactobacillales	Streptococcaceae	0	1	1	1	0	1	0	1	1	0	0	0	1	0	1	0	None
Streptococcus_oralis_Uo5	Streptococcus oralis Uo5	Firmicutes	Bacilli	Lactobacillales	Streptococcaceae	0	1	1	1	0	1	0	1	1	0	0	0	1	0	1	0	None
Streptococcus_thermophilus_LMG_18311	Streptococcus thermophilus LMG 18311	Firmicutes	Bacilli	Lactobacillales	Streptococcaceae	0	1	1	1	0	0	0	0	1	0	0	0	1	1	0	0	None
Achromobacter_xylosoxidans_NBRC_15126	Achromobacter xylosoxidans NBRC 15126 = ATCC 27061	Proteobacteria	Betaproteobacteria	Burkholderiales	Alcaligenaceae	1	0	0	0	1	1	0	1	0	1	1	1	0	0	1	0	None
Acinetobacter_baumannii_AB0057	Acinetobacter baumannii AB0057	Proteobacteria	Gammaproteobacteria	Pseudomonadales	Moraxellaceae	1	0	1	0	0	0	0	1	0	1	0	1	1	1	1	0	None
Afipia_birgiae_34632	Afipia birgiae 34632	Proteobacteria	Alphaproteobacteria	Rhizobiales	Brucellaceae	0	1	0	0	0	0	0	1	1	0	1	1	1	1	1	0	None
Agrobacterium_tumefaciens_F2	Agrobacterium tumefaciens F2	Proteobacteria	Alphaproteobacteria	Rhizobiales	Rhizobiaceae	1	1	0	0	0	0	0	1	0	0	1	1	1	1	1	0	None
Arcobacter_butzleri_RM4018	Arcobacter butzleri RM4018	Proteobacteria	Epsilonproteobacteria	Campylobacterales	Campylobacteraceae	1	1	0	0	0	1	0	1	0	0	1	1	1	0	1	0	None
Bacteroides_ureolyticus_DSM_20703	Bacteroides ureolyticus DSM 20703	Proteobacteria	Epsilonproteobacteria	Campylobacterales	Campylobacteraceae	1	0	1	0	0	1	0	1	0	1	0	1	1	0	1	0	None
Bartonella_quintana_Toulouse	Bartonella quintana Toulouse	Proteobacteria	Alphaproteobacteria	Rhizobiales	Bartonellaceae	1	0	1	0	0	1	0	1	0	1	0	1	1	0	1	0	None
Bradyrhizobium_japonicum_USDA_6	Bradyrhizobium japonicum USDA 6	Proteobacteria	Alphaproteobacteria	Rhizobiales	Brucellaceae	1	1	0	0	0	0	0	1	0	0	1	1	1	1	1	0	None
Brevundimonas_bacteroides_DSM_4726	Brevundimonas bacteroides DSM 4726	Proteobacteria	Alphaproteobacteria	Caulobacterales	Caulobacteraceae	1	0	0	0	1	0	0	1	0	1	1	1	0	1	1	0	None
Campylobacter_fetus_subsp_fetus_82_40	Campylobacter fetus subsp. fetus 82-40	Proteobacteria	Epsilonproteobacteria	Campylobacterales	Campylobacteraceae	1	1	1	0	0	1	0	0	0	0	0	1	1	0	1	1	None
Campylobacter_lari_RM2100	Campylobacter lari RM2100	Proteobacteria	Epsilonproteobacteria	Campylobacterales	Campylobacteraceae	1	1	1	0	0	1	0	1	0	0	0	1	1	0	1	0	None
Helicobacter_canadensis_MIT_98_5491	Helicobacter canadensis MIT 98-5491	Proteobacteria	Epsilonproteobacteria	Campylobacterales	Helicobacteraceae	1	0	0	0	1	1	0	1	0	1	1	1	0	0	1	0	None
Kingella_oralis_ATCC_51147	Kingella oralis ATCC 51147	Proteobacteria	Betaproteobacteria	Neisseriales	Neisseriaceae	1	0	1	0	0	1	0	1	0	1	0	1	1	0	1	0	None
Leminorella_grimontii_ATCC_33999	Leminorella grimontii ATCC 33999 = DSM 5078	Proteobacteria	Gammaproteobacteria	Enterobacteriales	Enterobacteriaceae	1	0	1	0	0	0	0	0	0	1	0	1	1	1	1	1	None
Mesorhizobium_loti_MAFF303099	Mesorhizobium loti MAFF303099	Proteobacteria	Alphaproteobacteria	Rhizobiales	Phyllobacteriaceae	1	1	0	0	0	1	0	1	0	0	1	1	1	0	1	0	None
Methyloversatilis_universalis_FAM5	Methyloversatilis universalis FAM5	Proteobacteria	Betaproteobacteria	Rhodocyclales	Rhodocyclaceae	1	1	0	0	0	0	0	1	0	0	1	1	1	1	1	0	None
Methyloversatilis_universalis_Fam50001	Methyloversatilis universalis Fam50001	Proteobacteria	Betaproteobacteria	Rhodocyclales	Rhodocyclaceae	1	0	0	0	1	0	0	1	0	1	1	1	0	1	1	0	None
Moraxella_catarrhalis_RH4	Moraxella catarrhalis RH4	Proteobacteria	Gammaproteobacteria	Pseudomonadales	Moraxellaceae	1	1	0	0	0	1	0	1	0	0	1	1	1	0	1	0	None
Morganella_morganii_subsp_morganii_KT	Morganella morganii subsp. morganii KT	Proteobacteria	Gammaproteobacteria	Enterobacteriales	Enterobacteriaceae	1	0	1	0	0	0	0	0	0	1	0	1	1	1	1	1	None
Neisseria_cinerea_ATCC_14685	Neisseria cinerea ATCC 14685	Proteobacteria	Betaproteobacteria	Neisseriales	Neisseriaceae	1	0	0	0	1	1	0	1	0	1	1	1	0	0	1	0	None
Neisseria_macacae_ATCC_33926	Neisseria macacae ATCC 33926	Proteobacteria	Betaproteobacteria	Neisseriales	Neisseriaceae	1	0	0	0	1	0	0	1	0	1	1	1	0	1	1	0	None
Nevskia_ramosa_DSM_11499	Nevskia ramosa DSM 11499	Proteobacteria	Gammaproteobacteria	Xanthomonadales	Sinobacteraceae	1	0	0	0	1	0	0	1	0	1	1	1	0	1	1	0	None
Ochrobactrum_anthropi_ATCC_49188	Ochrobactrum anthropi ATCC 49188	Proteobacteria	Alphaproteobacteria	Rhizobiales	Brucellaceae	1	1	0	0	0	0	0	1	0	0	1	1	1	1	1	0	None
Paracoccus_yeei_ATCC_BAA_599	Paracoccus yeei ATCC BAA-599	Proteobacteria	Alphaproteobacteria	Rhodobacterales	Rhodobacteraceae	1	0	0	0	1	0	0	1	0	1	1	1	0	1	1	0	None
Proteus_mirabilis_ATCC_29906	Proteus mirabilis ATCC 29906	Proteobacteria	Gammaproteobacteria	Enterobacteriales	Enterobacteriaceae	1	0	1	0	0	0	0	0	0	1	0	1	1	1	1	1	None
Proteus_penneri_ATCC_35198	Proteus penneri ATCC 35198	Proteobacteria	Gammaproteobacteria	Enterobacteriales	Enterobacteriaceae	1	0	1	0	0	0	0	0	0	1	0	1	1	1	1	1	None
Pseudomonas_stutzeri_DSM_4166	Pseudomonas stutzeri DSM 4166	Proteobacteria	Gammaproteobacteria	Pseudomonadales	Pseudomonadaceae	1	1	0	0	0	1	0	1	0	0	1	1	1	0	1	0	None
Sphingomonas_paucimobilis_HER1398	Sphingomonas paucimobilis HER1398	Proteobacteria	Gammaproteobacteria	Sphingomonadales	Sphingomonadaceae	1	1	0	0	1	1	0	1	0	0	1	1	0	0	1	0	None
Stenotrophomonas_maltophilia_D457	Stenotrophomonas maltophilia D457	Proteobacteria	Gammaproteobacteria	Xanthomonadales	Xanthomonadaceae	1	0	1	0	0	0	0	1	0	1	0	1	1	1	1	0	None
Tatumella_ptyseos_ATCC_33301	Tatumella ptyseos ATCC 33301	Proteobacteria	Gammaproteobacteria	Enterobacteriales	Enterobacteriaceae	1	0	1	0	0	1	0	1	0	1	0	1	1	0	1	0	None
Vibrio_fluvialis_I21563	Vibrio fluvialis I21563	Proteobacteria	Gammaproteobacteria	Gammavibrionales	Vibrionaceae	1	0	0	0	1	0	0	1	0	1	1	1	0	1	1	0	None
Fusobacterium_mortiferum_ATCC_9817	Fusobacterium mortiferum ATCC 9817	Fusobacteria	Fusobacteriia	Fusobacteriales	Fusobacteriaceae	0	0	0	1	0	0	0	0	0	1	1	0	1	0	0	1	None
Fusobacterium_necrophorum_D12	Fusobacterium necrophorum D12	Fusobacteria	Fusobacteriia	Fusobacteriales	Fusobacteriaceae	0	0	0	1	0	0	0	0	0	1	1	0	1	1	0	1	None
Fusobacterium_nucleatum_subsp_animalis_3_1_33	Fusobacterium nucleatum subsp. animalis 3_1_33	Fusobacteria	Fusobacteriia	Fusobacteriales	Fusobacteriaceae	0	0	0	1	0	0	0	0	0	1	1	0	1	1	0	0	None
Fusobacterium_nucleatum_subsp_animalis_7_1	Fusobacterium nucleatum subsp. animalis 7_1	Fusobacteria	Fusobacteriia	Fusobacteriales	Fusobacteriaceae	0	0	0	1	0	0	0	0	0	1	1	0	1	1	0	1	None
Fusobacterium_nucleatum_subsp_animalis_D11	Fusobacterium nucleatum subsp. animalis D11	Fusobacteria	Fusobacteriia	Fusobacteriales	Fusobacteriaceae	0	0	0	1	0	0	0	0	0	1	1	0	1	1	0	0	None
Fusobacterium_nucleatum_subsp_vincentii_3_1_27	Fusobacterium nucleatum subsp. vincentii 3_1_27	Fusobacteria	Fusobacteriia	Fusobacteriales	Fusobacteriaceae	0	0	0	1	0	0	0	0	0	1	1	0	1	1	0	1	None
Fusobacterium_nucleatum_subsp_vincentii_4_1_13	Fusobacterium nucleatum subsp. vincentii 4_1_13	Fusobacteria	Fusobacteriia	Fusobacteriales	Fusobacteriaceae	0	0	0	1	0	0	0	0	0	1	1	0	1	1	0	1	None
Fusobacterium_periodonticum_1_1_41FAA	Fusobacterium periodonticum 1_1_41FAA	Fusobacteria	Fusobacteriia	Fusobacteriales	Fusobacteriaceae	0	0	0	1	0	0	0	0	1	1	1	0	1	1	0	0	None
Fusobacterium_periodonticum_2_1_31	Fusobacterium periodonticum 2_1_31	Fusobacteria	Fusobacteriia	Fusobacteriales	Fusobacteriaceae	0	0	0	1	0	0	0	0	0	1	1	0	1	1	0	0	None
Fusobacterium_ulcerans_ATCC_49185	Fusobacterium ulcerans ATCC 49185	Fusobacteria	Fusobacteriia	Fusobacteriales	Fusobacteriaceae	0	0	0	1	0	0	0	0	0	1	1	0	1	1	0	0	None
Fusobacterium_varium_ATCC_27725	Fusobacterium varium ATCC 27725	Fusobacteria	Fusobacteriia	Fusobacteriales	Fusobacteriaceae	0	0	0	1	0	0	0	0	0	1	1	0	1	1	0	1	None
Cloacibacillus_evryensis_DSM_19522	Cloacibacillus evryensis DSM 19522	Synergistetes	Synergistia	Synergistales	Synergistaceae	1	0	1	0	0	1	0	1	0	1	0	1	1	0	1	0	None
Ureaplasma_parvum_serovar_1_str_ATCC_27813	Ureaplasma parvum serovar 1 str. ATCC 27813	Tenericutes	Mollicutes	Mycoplasmatales	Mycoplasmataceae	1	1	1	0	0	1	0	1	0	0	0	0	1	0	1	0	None
Ureaplasma_urealyticum_serovar_8_str_ATCC_27618	Ureaplasma urealyticum serovar 8 str. ATCC 27618	Tenericutes	Mollicutes	Mycoplasmatales	Mycoplasmataceae	1	1	1	0	0	1	0	1	0	0	0	0	1	0	1	0	None
Candidatus_Nitrososphaera_gargensis_Ga9_2	Candidatus Nitrososphaera gargensis Ga9.2	Thaumarchaeota	Nitrososphaeria	Nitrososphaerales	Nitrososphaeraceae	1	1	0	0	0	1	0	1	0	0	1	0	1	0	1	0	None
	​
