# Supplementary material for: High throughput genome scale modeling predicts microbial vitamin requirements contribute to gut microbiome community structure
Source: Gut Microbes. 2022 Sep 8;14(1):2118831. doi: 10.1080/19490976.2022.2118831 (PMC9480837; doi:10.1080/19490976.2022.2118831)
Supplement: Supplemental Material [file KGMI_A_2118831_SM6552.zip › Additional file 3.csv]

	B1	B2	B3	B5	B6	B7	B9	B12	K
Abiotrophia_defectiva_ATCC_49176	0	0	1	0	0	0	0	0	0
Achromobacter_xylosoxidans_A8	0	0	1	0	0	0	0	0	0
Achromobacter_xylosoxidans_NBRC_15126	0	0	1	0	0	0	0	0	0
Acidaminococcus_fermentans_DSM_20731	0	0	1	0	0	0	0	0	0
Acidaminococcus_intestini_RyC_MR95	0	1	0	0	0	0	0	0	0
Acidaminococcus_sp_D21	0	1	0	0	0	0	0	0	0
Acinetobacter_baumannii_AB0057	0	0	0	0	0	0	0	0	0
Acinetobacter_calcoaceticus_PHEA_2	0	0	1	0	0	0	0	0	0
Acinetobacter_haemolyticus_NIPH_261	0	0	1	0	0	0	0	0	0
Acinetobacter_johnsonii_SH046	0	0	1	0	0	0	0	0	0
Acinetobacter_junii_SH205	0	0	0	0	0	0	0	0	0
Acinetobacter_lwoffii_WJ10621	0	0	1	0	0	0	0	0	0
Acinetobacter_pittii_ANC_4052	0	0	1	0	0	0	0	0	0
Acinetobacter_radioresistens_NIPH_2130	0	0	1	0	0	0	0	0	0
Actinobacillus_pleuropneumoniae_L20	0	0	1	0	0	0	0	0	1
Actinomyces_cardiffensis_F0333	0	0	0	0	0	0	0	0	0
Actinomyces_georgiae_DSM_6843	0	0	0	0	0	0	0	0	0
Actinomyces_graevenitzii_C83	0	0	0	0	0	0	0	0	0
Actinomyces_naeslundii_str_Howell_279	0	0	0	0	0	0	0	0	0
Actinomyces_odontolyticus_ATCC_17982	0	0	0	0	0	0	0	0	0
Actinomyces_oris_K20	0	0	0	0	0	0	0	0	0
Actinomyces_turicensis_ACS_279_V_Col4	0	0	0	0	0	0	0	0	0
Actinomyces_urogenitalis_DSM_15434	0	0	0	0	0	0	0	0	0
Actinomyces_viscosus_C505	0	0	0	0	0	0	0	0	0
Adlercreutzia_equolifaciens_DSM_19450	0	0	0	0	0	0	0	0	0
Aerococcus_viridans_ATCC_11563	0	0	0	0	0	0	0	0	0
Aeromonas_caviae_Ae398	0	0	1	0	0	0	0	0	0
Aeromonas_hydrophila_subsp_hydrophila_ATCC_7966	0	0	1	0	0	0	0	0	0
Aeromonas_jandaei_Riv2	0	0	1	0	0	0	0	0	0
Aeromonas_media_WS	0	0	1	0	0	0	0	0	0
Aeromonas_veronii_B565	0	0	1	0	0	0	0	0	0
Afipia_birgiae_34632	0	0	1	0	0	0	0	0	0
Aggregatibacter_aphrophilus_NJ8700	0	0	0	0	0	0	0	0	1
Agrobacterium_tumefaciens_F2	0	0	1	0	0	0	0	0	0
Akkermansia_muciniphila_ATCC_BAA_835	0	0	1	0	0	0	0	0	0
Alcaligenes_faecalis_subsp_faecalis_NBRC_13111	0	0	1	0	0	0	1	0	0
Alcaligenes_faecalis_subsp_faecalis_NCIB_8687	0	0	1	0	0	0	1	0	0
Alistipes_finegoldii_DSM_17242	0	0	1	0	0	0	0	0	0
Alistipes_indistinctus_YIT_12060	0	0	1	0	0	0	0	0	0
Alistipes_onderdonkii_DSM_19147	0	0	1	0	0	0	0	0	0
Alistipes_putredinis_DSM_17216	0	0	1	0	0	0	0	0	0
Alistipes_shahii_WAL_8301	0	0	1	0	0	0	0	0	0
Alloprevotella_tannerae_ATCC_51259	0	0	1	0	0	0	0	0	0
Anaerobaculum_hydrogeniformans_OS1_ATCC_BAA_1850	0	1	0	0	0	0	0	0	0
Anaerobiospirillum_succiniciproducens_DSM_640001	0	0	1	0	0	0	0	0	0
Anaerococcus_hydrogenalis_DSM_7454	0	1	0	0	0	0	0	0	0
Anaerococcus_prevotii_DSM_20548	0	0	0	0	0	0	0	0	0
Anaerococcus_vaginalis_ATCC_51170	0	0	0	0	0	0	0	0	0
Anaerofustis_stercorihominis_DSM_17244	0	0	1	0	0	0	0	0	0
Anaerostipes_caccae_DSM_14662	0	1	1	0	0	0	0	0	0
Anaerostipes_hadrus_DSM_3319	0	0	1	0	0	0	0	0	0
Anaerostipes_sp_3_2_56FAA	0	1	1	0	0	0	0	0	0
Anaerotruncus_colihominis_DSM_17241	0	0	0	0	0	0	0	0	0
Aneurinibacillus_aneurinilyticus_ATCC_12856	0	0	1	0	0	0	0	0	0
Arcanobacterium_haemolyticum_DSM_20595	0	0	0	0	0	0	0	0	0
Arcobacter_butzleri_RM4018	0	0	1	0	0	0	0	0	0
Arthrobacter_castelli_DSM_16402	0	0	1	0	0	0	0	0	0
Atopobium_minutum_10063974	0	0	0	0	0	0	0	0	0
Atopobium_parvulum_DSM_20469	0	0	0	0	0	0	0	0	0
Atopobium_rimae_ATCC_49626	0	0	0	0	0	0	0	0	0
Bacillus_altitudinis_41KF2b	0	0	1	0	0	0	0	0	0
Bacillus_amyloliquefaciens_DSM7	0	0	1	0	0	0	0	0	0
Bacillus_amyloliquefaciens_subsp_amyloliquefaciens_DC_12	0	0	1	0	0	0	0	0	0
Bacillus_atrophaeus_ATCC_49822_1	0	0	1	0	0	0	0	0	0
Bacillus_cereus_AH187_F4810_72	0	1	1	0	0	0	0	0	0
Bacillus_cereus_G9842	0	1	1	0	0	0	0	0	0
Bacillus_clausii_KSM_K16	0	0	1	0	0	0	0	0	0
Bacillus_endophyticus_2102	0	0	1	0	0	0	0	0	0
Bacillus_firmus_DS1	0	0	1	0	0	0	0	0	0
Bacillus_flexus_27Col1_1E	0	0	1	0	0	0	0	0	0
Bacillus_fordii_DSM_16014	0	0	1	0	0	0	0	0	0
Bacillus_halodurans_C_125	0	0	1	0	0	0	0	0	0
Bacillus_infantis_NRRL_B_14911	0	0	1	0	0	0	0	0	0
Bacillus_licheniformis_ATCC_14580	0	0	1	0	0	0	0	0	0
Bacillus_megaterium_DSM319	0	0	1	0	0	0	0	1	0
Bacillus_mojavensis_RO_H_1	0	0	1	0	0	0	0	0	0
Bacillus_mycoides_DSM_2048	0	0	1	0	0	0	0	0	0
Bacillus_nealsonii_AAU1	0	0	1	0	0	0	0	0	0
Bacillus_pseudofirmus_OF4	0	0	1	0	0	0	0	0	0
Bacillus_pumilus_ATCC_7061	0	0	1	0	0	0	0	0	0
Bacillus_sonorensis_L12	0	0	1	0	0	0	0	0	0
Bacillus_subtilis_str_168	0	1	1	0	0	0	0	0	0
Bacillus_thermoamylovorans	0	0	1	0	0	0	0	0	0
Bacillus_thuringiensis_serovar_thuringiensis_str_T01001	0	0	1	0	0	0	0	0	0
Bacillus_timonensis_10403023	0	0	1	0	0	0	0	0	0
Bacillus_vallismortis_DV1_F_3	0	0	1	0	0	0	0	0	0
Bacteroides_caccae_ATCC_43185	0	0	1	0	0	0	0	0	0
Bacteroides_cellulosilyticus_DSM_14838	0	0	1	0	0	0	0	0	0
Bacteroides_clarus_YIT_12056	0	0	1	0	0	0	0	0	1
Bacteroides_coprocola_M16_DSM_17136	0	0	1	0	0	0	0	0	0
Bacteroides_coprophilus_DSM_18228	0	0	1	0	0	0	0	0	0
Bacteroides_dorei_DSM_17855	0	0	1	0	0	0	0	0	0
Bacteroides_eggerthii_1_2_48FAA	0	0	1	0	0	0	0	0	0
Bacteroides_eggerthii_DSM_20697	0	0	1	0	0	0	0	0	0
Bacteroides_faecis_MAJ27	0	0	1	0	0	0	0	0	0
Bacteroides_finegoldii_DSM_17565	0	0	1	0	0	0	0	0	0
Bacteroides_fluxus_YIT_12057	0	0	1	0	0	0	0	0	0
Bacteroides_fragilis_3_1_12	0	0	1	0	0	0	0	0	0
Bacteroides_fragilis_638R	0	0	1	0	0	0	0	0	0
Bacteroides_fragilis_NCTC_9343	0	0	1	0	0	0	0	0	0
Bacteroides_fragilis_YCH46	0	0	1	0	0	0	0	0	0
Bacteroides_graminisolvens_DSM_19988	0	0	1	0	0	0	0	0	0
Bacteroides_intestinalis_341_DSM_17393	0	0	1	0	0	0	0	0	0
Bacteroides_massiliensis_B846dnLKV334	0	0	1	0	0	0	0	0	0
Bacteroides_nordii_CL02T12C05	0	0	1	0	0	0	0	0	0
Bacteroides_oleiciplenus_YIT_12058	0	0	1	0	0	0	0	0	0
Bacteroides_ovatus_ATCC_8483	0	0	1	0	0	0	0	0	0
Bacteroides_ovatus_SD_CC_2a	0	0	1	0	0	0	0	0	0
Bacteroides_ovatus_SD_CMC_3f	0	0	1	0	0	0	0	0	0
Bacteroides_pectinophilus_ATCC_43243	0	0	0	0	0	0	0	0	0
Bacteroides_plebeius_M12_DSM_17135	0	0	1	0	0	0	0	0	0
Bacteroides_pyogenes_DSM20611	0	0	1	0	0	0	0	0	0
Bacteroides_salyersiae_WAL_10018	0	0	1	0	0	0	0	0	0
Bacteroides_sp_1_1_14	0	0	1	0	0	0	0	0	0
Bacteroides_sp_1_1_30	0	1	1	0	0	0	0	0	0
Bacteroides_sp_1_1_6	0	0	1	0	0	0	0	0	0
Bacteroides_sp_20_3	0	0	1	0	0	0	0	0	0
Bacteroides_sp_2_1_22	0	0	1	0	0	0	0	0	0
Bacteroides_sp_2_1_33B	0	0	1	0	0	0	0	0	0
Bacteroides_sp_2_1_7	0	0	1	0	0	0	0	0	0
Bacteroides_sp_2_2_4	0	0	1	0	0	0	0	0	0
Bacteroides_sp_3_1_19	0	0	1	0	0	0	0	0	0
Bacteroides_sp_3_1_23	0	0	1	0	0	0	0	0	0
Bacteroides_sp_3_1_33FAA	0	0	1	0	0	0	0	0	0
Bacteroides_sp_3_1_40A	0	0	1	0	0	0	0	0	0
Bacteroides_sp_3_2_5	0	0	1	0	0	0	0	0	0
Bacteroides_sp_4_1_36	0	0	1	0	0	0	0	0	0
Bacteroides_sp_4_3_47FAA	0	0	1	0	0	0	0	0	0
Bacteroides_sp_9_1_42FAA	0	0	1	0	0	0	0	0	0
Bacteroides_sp_D1	0	0	1	0	0	0	0	0	0
Bacteroides_sp_D2	0	0	1	0	0	0	0	0	0
Bacteroides_sp_D20	0	0	1	0	0	0	0	0	0
Bacteroides_sp_D22	0	0	1	0	0	0	0	0	0
Bacteroides_stercoris_ATCC_43183	0	0	1	0	0	0	0	0	0
Bacteroides_thetaiotaomicron_VPI_5482	0	0	1	0	0	0	0	0	0
Bacteroides_timonensis_AP1	0	0	1	0	0	0	0	0	0
Bacteroides_uniformis_ATCC_8492	0	0	1	0	0	0	0	0	0
Bacteroides_ureolyticus_DSM_20703	0	0	0	0	0	0	0	0	0
Bacteroides_vulgatus_ATCC_8482	0	0	1	0	0	0	0	0	1
Bacteroides_xylanisolvens_SD_CC_1b	0	0	1	0	0	0	0	0	0
Bacteroides_xylanisolvens_XB1A	0	0	1	0	0	0	0	0	0
Barnesiella_intestinihominis_YIT_11860	0	0	1	0	0	0	0	0	0
Bartonella_quintana_Toulouse	0	0	0	0	0	0	0	0	0
Bifidobacterium_adolescentis_ATCC_15703	0	1	0	0	0	0	1	0	0
Bifidobacterium_angulatum_DSM_20098	0	0	1	0	0	0	1	0	0
Bifidobacterium_animalis_lactis_AD011	0	0	0	0	0	0	0	0	0
Bifidobacterium_animalis_lactis_BB_12	0	0	0	0	0	0	0	0	0
Bifidobacterium_animalis_lactis_Bi_07	0	0	0	0	0	0	0	0	0
Bifidobacterium_animalis_lactis_Bl_04_ATCC_SD5219	0	0	0	0	0	0	0	0	0
Bifidobacterium_animalis_lactis_CNCM_I_2494	0	0	0	0	0	0	0	0	0
Bifidobacterium_animalis_lactis_DSM_10140	0	0	0	0	0	0	0	0	0
Bifidobacterium_animalis_lactis_V9	0	0	0	0	0	0	0	0	0
Bifidobacterium_bifidum_BGN4	0	0	1	0	0	0	1	0	0
Bifidobacterium_bifidum_NCIMB_41171	0	0	1	0	0	0	1	0	0
Bifidobacterium_bifidum_PRL2010	0	0	1	0	0	0	1	0	0
Bifidobacterium_bifidum_S17	0	0	1	0	0	0	1	0	0
Bifidobacterium_boum_DSM_20432	0	0	1	0	0	0	0	0	0
Bifidobacterium_breve_HPH0326	0	0	1	0	0	0	1	0	0
Bifidobacterium_breve_UCC2003_NCIMB8807	0	0	0	0	0	0	1	0	0
Bifidobacterium_catenulatum_DSM_16992	0	0	0	0	0	0	1	0	0
Bifidobacterium_coryneforme_DSM_20216	0	0	0	0	0	0	0	0	0
Bifidobacterium_dentium_ATCC_27678	0	0	0	0	0	0	1	0	0
Bifidobacterium_gallicum_DSM_20093	0	0	0	0	0	0	0	0	0
Bifidobacterium_kashiwanohense_DSM_21854	0	0	1	0	0	0	0	0	0
Bifidobacterium_longum_DJO10A	0	0	0	0	0	0	1	0	0
Bifidobacterium_longum_E18	0	0	0	0	0	0	1	0	0
Bifidobacterium_longum_infantis_157F_NC	0	0	0	0	0	0	1	0	0
Bifidobacterium_longum_infantis_ATCC_15697	0	1	0	0	0	0	1	0	0
Bifidobacterium_longum_longum_ATCC_55813	0	0	0	0	0	0	1	0	0
Bifidobacterium_longum_longum_BBMN68	0	0	1	0	0	0	1	0	0
Bifidobacterium_longum_longum_CCUG_52486	0	0	0	0	0	0	1	0	0
Bifidobacterium_longum_longum_JCM_1217	0	0	1	0	0	0	1	0	0
Bifidobacterium_longum_longum_JDM301	0	0	1	0	0	0	1	0	0
Bifidobacterium_longum_NCC2705	0	0	0	0	0	0	1	0	0
Bifidobacterium_mongoliense_DSM_21395	0	0	0	0	0	0	0	0	0
Bifidobacterium_pseudocatenulatum_DSM_20438	0	0	0	0	0	0	1	0	0
Bifidobacterium_pseudolongum_subsp_Pseudolongum_DSM_20099	0	0	0	0	0	0	0	0	0
Bifidobacterium_ruminantium_DSM_6489	0	0	1	0	0	0	0	0	0
Bifidobacterium_scardovii_JCM_12489	0	0	0	0	0	0	0	0	0
Bifidobacterium_stercoris_DSM_24849	0	0	0	0	0	0	0	0	0
Bifidobacterium_thermacidophilum_subsp_thermacidophilum_DSM_15837	0	0	1	0	0	0	0	0	0
Bifidobacterium_thermophilum_RBL67	0	0	1	0	0	0	0	0	0
Bilophila_wadsworthia_3_1_6	0	0	1	0	0	0	0	0	0
Blastococcus_massiliensis_AP3	0	0	1	0	0	0	0	0	0
Blautia_hansenii_VPI_C7_24_DSM_20583	0	1	0	0	0	0	0	0	0
Blautia_hydrogenotrophica_DSM_10507	0	0	0	0	0	0	0	0	0
Blautia_obeum_ATCC_29174	0	1	1	0	0	0	0	0	0
Blautia_producta_DSM_2950	0	0	1	0	0	0	0	0	0
Blautia_wexlerae_DSM_19850	0	0	1	0	0	0	0	0	0
Bordetella_hinzii_OH87_BAL007II	0	0	0	0	0	0	0	0	0
Brachybacterium_paraconglomeratum_LC44	0	0	1	0	0	0	0	0	0
Brachyspira_pilosicoli_B2904	0	0	0	0	0	0	0	0	0
Bradyrhizobium_elkanii_USDA_76	0	0	1	0	0	0	0	0	0
Bradyrhizobium_japonicum_USDA_6	0	0	1	0	0	0	1	0	0
Brevibacillus_agri_5_2	0	0	1	0	0	0	0	0	0
Brevibacillus_agri_BAB_2500	0	0	1	0	0	0	0	0	0
Brevibacillus_borstelensis_AK1	0	0	1	0	0	0	0	0	0
Brevibacillus_brevis_NBRC_100599	0	0	1	0	0	0	0	0	0
Brevibacterium_casei_S18	0	0	1	0	0	0	0	0	0
Brevibacterium_linens_BL2	0	0	1	0	0	0	0	0	1
Brevibacterium_massiliense_5401308	0	0	0	0	0	0	0	0	0
Brevundimonas_bacteroides_DSM_4726	0	0	1	0	0	0	0	0	0
Brevundimonas_diminuta_470_4	0	0	1	0	0	0	0	0	0
Brochothrix_thermosphacta_DSM_20171	0	0	0	0	0	0	0	0	0
Bulleidia_extructa_W1219	0	0	0	0	0	0	0	0	0
Burkholderiales_bacterium_1_1_47	0	0	0	0	0	0	0	0	0
Burkholderia_cepacia_GG4	0	0	1	0	0	0	0	0	0
Butyricicoccus_pullicaecorum_1_2	0	0	0	0	0	0	0	0	0
Butyricimonas_synergistica_DSM_23225	0	0	1	0	0	0	0	0	0
Butyricimonas_virosa_DSM_23226	0	0	1	0	0	0	0	0	0
Butyrivibrio_crossotus_DSM_2876	0	1	0	0	0	0	0	0	0
Butyrivibrio_fibrisolvens_16_4	0	1	1	0	0	0	0	0	0
Campylobacter_coli_JV20	0	0	0	0	0	0	0	0	0
Campylobacter_concisus_13826	0	0	0	0	0	0	0	0	0
Campylobacter_curvus_525_92	0	0	0	0	0	0	0	0	0
Campylobacter_fetus_subsp_fetus_82_40	0	0	0	0	0	0	0	0	0
Campylobacter_gracilis_RM3268	0	0	0	0	0	0	0	0	0
Campylobacter_hominis_ATCC_BAA_381	0	0	0	0	0	0	0	0	0
Campylobacter_hyointestinalis_subsp_hyointestinalis_LMG_9260	0	0	0	0	0	0	0	0	0
Campylobacter_jejuni_jejuni_81_176	0	0	0	0	0	0	0	0	0
Campylobacter_jejuni_jejuni_ICDCCJ07004	0	0	0	0	0	0	0	0	0
Campylobacter_jejuni_jejuni_M1	0	0	0	0	0	0	0	0	0
Campylobacter_jejuni_jejuni_NCTC_11168	0	0	0	0	0	0	0	0	0
Campylobacter_lari_RM2100	0	0	0	0	0	0	0	0	0
Campylobacter_rectus_RM3267	0	0	0	0	0	0	0	0	0
Campylobacter_showae_CSUNSWCD	0	0	0	0	0	0	0	0	0
Campylobacter_upsaliensis_JV21	0	0	0	0	0	0	0	0	0
Candidatus_Nitrososphaera_gargensis_Ga9_2	0	0	1	0	0	0	0	0	0
Capnocytophaga_granulosa_ATCC_51502	0	0	0	0	0	0	0	0	0
Capnocytophaga_ochracea_DSM_7271	0	0	0	0	0	0	0	0	0
Capnocytophaga_sputigena_ATCC_33612	0	0	0	0	0	0	0	0	0
Catenibacterium_mitsuokai_DSM_15897	0	0	0	0	0	0	0	0	0
Cedecea_davisae_DSM_4568	0	0	1	0	0	0	0	0	0
Cellulosilyticum_lentocellum_DSM_5427	0	0	0	0	0	0	0	0	0
Cellulosimicrobium_cellulans_J36	0	0	0	0	0	0	0	0	1
Cetobacterium_somerae_ATCC_BAA_47401	0	0	0	0	0	0	0	0	0
Citrobacter_amalonaticus_Y19	0	0	1	0	0	0	0	0	0
Citrobacter_freundii_ATCC_8090	0	0	1	0	0	0	0	0	0
Citrobacter_freundii_UCI_31	0	0	1	0	0	0	0	0	0
Citrobacter_koseri_ATCC_BAA_895	0	0	1	0	0	0	0	0	0
Citrobacter_sp_30_2	0	0	1	0	0	0	0	0	0
Citrobacter_youngae_ATCC_29220	0	0	1	0	0	0	0	0	0
Cloacibacillus_evryensis_DSM_19522	0	0	0	0	0	0	0	0	0
Clostridiales_sp_1_7_47FAA	0	1	0	0	0	0	0	0	0
Clostridium_acetobutylicum_ATCC_824	0	0	1	0	0	0	0	0	0
Clostridium_asparagiforme_DSM_15981	0	0	0	0	0	0	0	0	0
Clostridium_bartlettii_DSM_16795	0	1	0	0	0	0	0	0	0
Clostridium_beijerinckii_NCIMB_8052	0	0	1	0	0	0	0	0	0
Clostridium_bifermentans_ATCC_19299	0	0	0	0	0	0	0	0	0
Clostridium_bolteae_ATCC_BAA_613	0	1	1	0	0	0	0	0	0
Clostridium_botulinum_A_str_ATCC_19397	0	1	1	0	0	0	0	0	0
Clostridium_botulinum_A_str_ATCC_3502	0	1	1	0	0	0	0	0	0
Clostridium_botulinum_A_str_Hall	0	1	1	0	0	0	0	0	0
Clostridium_botulinum_Bf	0	1	1	0	0	0	0	0	0
Clostridium_botulinum_E1_str_BoNT_E_Beluga	0	1	0	0	0	0	0	0	0
Clostridium_botulinum_F_str_230613	0	1	1	0	0	0	0	0	0
Clostridium_butyricum_DSM_10702	0	1	1	0	0	0	0	0	1
Clostridium_butyricum_E4_str_BoNT_E_BL5262	0	1	1	0	0	0	0	0	0
Clostridium_cadaveris_AGR2141	0	0	0	0	0	0	0	0	0
Clostridium_celatum_DSM_1785	0	0	1	0	0	0	0	0	0
Clostridium_cellobioparum_DSM_1351	0	0	1	0	0	0	0	0	0
Clostridium_citroniae_WAL_17108	0	0	0	0	0	0	0	0	0
Clostridium_clariflavum_DSM_19732	0	0	1	0	0	0	0	0	0
Clostridium_clostridioforme_CM201	0	0	1	0	0	0	0	0	0
Clostridium_difficile_CD196	0	1	1	0	0	0	0	0	0
Clostridium_difficile_NAP07	0	1	1	0	0	0	0	0	0
Clostridium_difficile_NAP08	0	1	1	0	0	0	0	0	0
Clostridium_difficile_R20291	0	1	1	0	0	0	0	0	0
Clostridium_glycolicum_ATCC_14880	0	0	1	0	0	0	0	0	0
Clostridium_hathewayi_12489931	0	0	0	0	0	0	0	0	0
Clostridium_hathewayi_DSM_13479	0	0	0	0	0	0	0	0	0
Clostridium_hiranonis_TO_931_DSM_13275	0	1	1	0	0	0	0	0	0
Clostridium_hylemonae_DSM_15053	1	0	1	0	0	0	0	0	0
Clostridium_indolis_DSM_755	0	0	0	0	0	0	0	0	0
Clostridium_innocuum_2959	0	0	1	0	0	0	0	0	0
Clostridium_leptum_DSM_753	0	0	0	0	0	0	0	0	0
Clostridium_methoxybenzovorans_SR3	0	0	0	0	0	0	0	0	0
Clostridium_methylpentosum_R2_DSM_5476	0	0	0	0	0	0	0	0	0
Clostridium_nexile_DSM_1787	0	0	0	0	0	0	0	0	0
Clostridium_paraputrificum_AGR2156	0	0	0	0	0	0	0	0	0
Clostridium_perfringens_ATCC_13124	0	1	0	0	0	0	0	0	0
Clostridium_ramosum_VPI_0427_DSM_1402	0	0	0	0	0	0	0	0	0
Clostridium_saccharogumia_DSM_17460	0	0	1	0	0	0	0	0	0
Clostridium_saccharoperbutylacetonicum_N1_4_HMT	0	0	1	0	0	0	0	0	0
Clostridium_sartagoforme_AAU1	0	0	0	0	0	0	0	0	0
Clostridium_scindens_ATCC_35704	0	0	0	0	0	0	0	0	0
Clostridium_sordellii_ATCC_9714	0	0	0	0	0	0	0	0	0
Clostridium_spiroforme_DSM_1552	0	0	0	0	0	0	0	0	0
Clostridium_sporogenes_ATCC_15579	0	1	1	0	0	0	1	0	0
Clostridium_sporosphaeroides_DSM_1294	0	0	0	0	0	0	0	0	0
Clostridium_sp_7_2_43FAA	0	0	0	0	0	0	0	0	0
Clostridium_sp_L2_50	0	1	0	0	0	0	0	0	0
Clostridium_sp_M62_1	0	1	0	0	0	0	0	0	0
Clostridium_sp_SS2_1	0	1	0	0	0	0	0	0	0
Clostridium_sp_SY8519	0	0	1	0	0	0	0	0	0
Clostridium_sticklandii_DSM_519	0	0	1	0	0	0	0	0	0
Clostridium_symbiosum_ATCC_14940	0	0	1	0	0	0	0	0	0
Clostridium_symbiosum_WAL_14163	0	1	1	0	0	0	0	0	0
Clostridium_symbiosum_WAL_14673	0	1	1	0	0	0	0	0	0
Clostridium_tyrobutyricum_DSM_2637	0	0	1	0	0	0	0	0	0
Clostridium_viride_DSM_6836	0	0	1	0	0	0	0	0	0
Collinsella_aerofaciens_ATCC_25986	0	0	0	0	0	0	0	0	0
Collinsella_intestinalis_DSM_13280	0	0	0	0	0	0	0	0	0
Collinsella_stercoris_DSM_13279	0	0	0	0	0	0	0	0	0
Collinsella_tanakaei_YIT_12063	0	0	0	0	0	0	0	0	0
Comamonas_testosteroni_CNB_2	0	0	1	0	0	0	1	0	0
Coprobacillus_sp_29_1	0	1	0	0	0	0	0	0	0
Coprobacillus_sp_D7	0	0	0	0	0	0	0	0	0
Coprococcus_catus_GD_7	0	0	1	0	0	0	0	0	0
Coprococcus_comes_ATCC_27758	0	1	0	0	0	0	0	0	0
Coprococcus_eutactus_ATCC_27759	0	0	0	0	0	0	0	0	0
Corynebacterium_ammoniagenes_DSM_20306	0	0	1	0	0	0	0	0	0
Corynebacterium_amycolatum_SK46	0	0	1	0	0	0	0	0	0
Corynebacterium_aurimucosum_ATCC_700975	0	0	0	0	0	0	0	0	0
Corynebacterium_durum_F0235	0	0	0	0	0	0	0	0	0
Corynebacterium_glucuronolyticum_ATCC_51867	0	0	0	0	0	0	0	0	0
Corynebacterium_kroppenstedtii_DSM_44385	0	0	0	0	0	0	0	0	0
Corynebacterium_propinquum_DSM_44285	0	0	0	0	0	0	0	0	0
Corynebacterium_striatum_ATCC_6940	0	0	1	0	0	0	0	0	0
Corynebacterium_tuberculostearicum_SK141	0	0	0	0	0	0	0	0	0
Corynebacterium_ulcerans_809	0	0	0	0	0	0	0	0	0
Corynebacterium_ureicelerivorans	0	0	0	0	0	0	0	0	0
Cronobacter_sakazakii_ATCC_BAA_894	0	0	1	0	0	0	0	0	0
Cryptobacterium_curtum_DSM_15641	0	0	0	0	0	0	0	0	0
Curtobacterium_flaccumfaciens_UCD_AKU	0	0	1	0	0	0	0	0	0
Delftia_acidovorans_SPH_1	0	0	1	0	0	0	0	0	0
Dermacoccus_nishinomiyaensis	0	0	0	0	0	0	0	0	0
Desulfovibrio_desulfuricans_subsp_desulfuricans_DSM_642	0	0	1	0	0	0	1	0	0
Desulfovibrio_piger_ATCC_29098	0	0	0	0	0	0	0	0	0
Desulfovibrio_sp_3_1_syn3	0	0	0	0	0	0	0	0	0
Dialister_invisus_DSM_15470	0	0	0	0	0	0	0	0	0
Dialister_succinatiphilus_YIT_11850	0	0	0	0	0	0	0	0	0
Dietzia_cinnamea_P4	0	0	1	0	0	0	0	0	0
Dorea_formicigenerans_ATCC_27755	0	1	1	0	0	0	1	0	0
Dorea_longicatena_DSM_13814	0	1	0	0	0	0	0	0	0
Dyadobacter_beijingensis_DSM_21582	0	0	1	0	0	0	0	0	0
Dyadobacter_fermentans_DSM_18053	0	0	1	0	0	0	0	0	0
Dysgonomonas_gadei_ATCC_BAA_286	0	0	1	0	0	0	0	0	0
Edwardsiella_tarda_ATCC_23685	0	0	0	0	0	0	0	0	0
Edwardsiella_tarda_FL6_60	0	0	0	0	0	0	0	0	0
Eggerthella_lenta_DSM_2243	0	0	0	0	0	0	0	0	0
Eggerthella_sp_1_3_56FAA	0	0	0	0	0	0	0	0	0
Eggerthella_sp_YY7918	0	0	0	0	0	0	0	0	0
Eggerthia_catenaformis_OT_569	0	0	0	0	0	0	0	0	0
Eikenella_corrodens_ATCC_23834	0	0	1	0	0	0	1	0	0
Enterobacteriaceae_bacterium_9_2_54FAA	0	0	1	0	0	0	0	0	0
Enterobacter_aerogenes_KCTC_2190	0	0	1	0	0	0	0	0	0
Enterobacter_asburiae_LF7a	0	0	1	0	0	0	0	0	0
Enterobacter_cancerogenus_ATCC_35316	0	0	1	0	0	0	0	0	0
Enterobacter_cloacae_EcWSU1	0	0	1	0	0	0	0	0	0
Enterobacter_hormaechei_YT2	0	0	1	0	0	0	0	0	0
Enterobacter_hormaechei_YT3	0	0	1	0	0	0	0	0	0
Enterococcus_asini_ATCC_700915	0	0	0	0	0	0	0	0	0
Enterococcus_avium_ATCC_14025	0	0	0	0	0	0	0	0	0
Enterococcus_caccae_ATCC_BAA_1240	0	0	0	0	0	0	0	0	1
Enterococcus_casseliflavus_ATCC_12755	0	0	0	0	0	0	0	0	0
Enterococcus_cecorum_DSM_20682	0	0	0	0	0	0	0	0	0
Enterococcus_dispar_ATCC_51266	0	0	0	0	0	0	0	0	0
Enterococcus_durans_ATCC_6056	0	0	1	0	0	0	0	0	0
Enterococcus_faecalis_OG1RF_ATCC_47077	0	0	0	0	0	0	0	0	0
Enterococcus_faecalis_TX0104	0	0	0	0	0	0	0	0	0
Enterococcus_faecalis_TX1322	0	0	0	0	0	0	0	0	0
Enterococcus_faecalis_TX2134	0	0	0	0	0	0	0	0	0
Enterococcus_faecalis_V583	0	0	0	0	0	0	0	0	0
Enterococcus_faecium_TX1330	0	0	0	0	0	0	0	0	0
Enterococcus_gallinarum_EG2	0	0	0	0	0	0	1	0	0
Enterococcus_hirae_ATCC_9790	0	0	0	0	0	0	0	0	0
Enterococcus_phoeniculicola_ATCC_BAA_412	0	0	0	0	0	0	0	0	0
Enterococcus_saccharolyticus_DSM8903	0	0	1	0	0	0	0	0	0
Enterococcus_sp_7L76	0	0	0	0	0	0	0	0	0
Erysipelotrichaceae_bacterium_5_2_54FAA	0	0	0	0	0	0	0	0	0
Erysipelotrichaceae_bacterium_sp_3_1_53	0	1	0	0	0	0	0	0	0
Escherichia_albertii_KF1	0	0	1	0	0	0	0	0	0
Escherichia_albertii_TW07627	0	0	1	0	0	0	0	0	0
Escherichia_coli_O157_H7_str_Sakai	0	0	1	0	0	0	0	0	0
Escherichia_coli_SE11	0	0	1	0	0	0	0	0	0
Escherichia_coli_str_K_12_substr_MG1655	0	0	1	0	0	0	0	0	0
Escherichia_coli_UTI89_UPEC	0	0	1	0	0	0	0	0	0
Escherichia_fergusonii_ATCC_35469	0	0	1	0	0	0	0	0	0
Escherichia_hermannii_NBRC_105704	0	0	1	0	0	0	0	0	0
Escherichia_sp_1_1_43	0	0	0	0	0	0	0	0	0
Escherichia_sp_3_2_53FAA	0	0	1	0	0	0	0	0	0
Escherichia_sp_4_1_40B	0	0	1	0	0	0	0	0	0
Eubacterium_biforme_DSM_3989	0	1	0	0	0	0	0	0	0
Eubacterium_brachy_ATCC_33089	0	0	1	0	0	0	0	0	0
Eubacterium_cellulosolvens_6	0	0	1	0	0	0	0	0	0
Eubacterium_cylindroides_T2_87	0	0	1	0	0	0	0	0	0
Eubacterium_desmolans_ATCC_43058	0	0	0	0	0	0	0	0	0
Eubacterium_dolichum_DSM_3991	0	0	0	0	0	0	0	0	0
Eubacterium_eligens_ATCC_27750	0	1	1	0	0	0	1	0	1
Eubacterium_hallii_DSM_3353	0	0	0	0	0	0	0	0	0
Eubacterium_hallii_L2_7	0	0	1	0	0	0	0	0	0
Eubacterium_limosum_KIST612	0	0	1	0	0	0	0	0	0
Eubacterium_ramulus_ATCC_29099	0	0	1	0	0	0	0	0	0
Eubacterium_rectale_ATCC_33656	0	1	1	0	0	0	0	0	0
Eubacterium_rectale_M104_1	0	1	0	0	0	0	0	0	0
Eubacterium_saphenum_ATCC_49989	0	0	0	0	0	0	0	0	0
Eubacterium_siraeum_70_3	0	0	0	0	0	0	0	0	0
Eubacterium_siraeum_DSM_15702	0	0	0	0	0	0	0	0	0
Eubacterium_sulci_ATCC_35585	0	0	1	0	0	0	0	0	0
Eubacterium_ventriosum_ATCC_27560	0	0	0	0	0	0	0	0	0
Exiguobacterium_aurantiacum_DSM_6208	0	0	1	0	0	0	0	0	0
Faecalibacterium_cf_prausnitzii_KLE1255	0	0	0	0	0	0	0	0	0
Faecalibacterium_prausnitzii_A2_165	0	0	0	0	0	0	0	0	0
Faecalibacterium_prausnitzii_L2_6	0	0	0	0	0	0	0	0	0
Faecalibacterium_prausnitzii_M21_2	0	0	0	0	0	0	0	0	0
Faecalibacterium_prausnitzii_SL3_3	0	0	0	0	0	0	0	0	0
Filifactor_alocis_ATCC_35896	0	0	1	0	0	0	0	0	0
Finegoldia_magna_ATCC_29328	0	0	0	0	0	0	0	0	0
Flavonifractor_plautii_ATCC_29863	0	0	0	0	0	0	0	0	0
Fusobacterium_gonidiaformans_3_1_5R	0	0	0	0	0	0	0	0	0
Fusobacterium_gonidiaformans_ATCC_25563	0	0	0	0	0	0	0	0	0
Fusobacterium_mortiferum_ATCC_9817	0	0	0	0	0	0	0	0	0
Fusobacterium_necrophorum_D12	0	0	0	0	0	0	0	0	0
Fusobacterium_nucleatum_subsp_animalis_3_1_33	0	0	0	0	0	0	0	0	0
Fusobacterium_nucleatum_subsp_animalis_7_1	0	0	0	0	0	0	0	0	0
Fusobacterium_nucleatum_subsp_animalis_D11	0	0	0	0	0	0	0	0	0
Fusobacterium_nucleatum_subsp_nucleatum_ATCC_25586	0	0	1	0	0	0	0	0	0
Fusobacterium_nucleatum_subsp_vincentii_3_1_27	0	0	1	0	0	0	0	0	0
Fusobacterium_nucleatum_subsp_vincentii_3_1_36A2	0	0	1	0	0	0	0	0	0
Fusobacterium_nucleatum_subsp_vincentii_4_1_13	0	0	1	0	0	0	0	0	0
Fusobacterium_periodonticum_1_1_41FAA	0	0	0	0	0	0	0	0	0
Fusobacterium_periodonticum_2_1_31	0	0	0	0	0	0	0	0	0
Fusobacterium_russii_ATCC_25533	0	0	1	0	0	0	0	0	0
Fusobacterium_sp_4_8	0	0	1	0	0	0	0	0	0
Fusobacterium_ulcerans_ATCC_49185	0	0	1	0	0	0	0	0	0
Fusobacterium_varium_ATCC_27725	0	0	1	0	0	0	0	0	0
Gemella_haemolysans_ATCC_10379	0	0	0	0	0	0	0	0	0
Gemella_morbillorum_M424	0	0	0	0	0	0	0	0	0
Gemella_sanguinis_ATCC700632	0	0	0	0	0	0	0	0	0
Gemella_sanguinis_M325	0	0	0	0	0	0	0	0	0
Geobacillus_stearothermophilus_ATCC_7953	0	0	1	0	0	0	0	0	0
Geobacillus_vulcani_PSS1	0	0	1	0	0	0	0	0	0
Gordonia_rubripertincta_NBRC_101908	0	0	1	0	0	0	0	0	0
Gordonia_terrae_C_6	0	0	1	0	0	0	0	0	0
Gordonia_terrae_NBRC_100016	0	0	1	0	0	0	0	0	0
Gordonibacter_pamelaeae_7_10_1_bT_DSM_19378	0	0	0	0	0	0	0	0	0
Granulicatella_adiacens_ATCC_49175	0	0	0	0	0	0	0	0	0
Granulicatella_elegans_ATCC_700633	0	0	0	0	0	0	0	0	0
Grimontia_hollisae_CIP_101886	0	0	1	0	0	0	0	0	0
Haemophilus_haemolyticus_M19501	0	0	0	0	0	0	0	0	0
Haemophilus_influenzae_R2846	0	0	0	0	0	0	0	0	0
Haemophilus_parainfluenzae_T3T1	0	0	1	0	0	0	1	0	0
Haemophilus_sputorum_CCUG_13788	0	0	0	0	0	0	0	0	0
Hafnia_alvei_ATCC_51873	0	0	1	0	0	0	0	0	1
Hafnia_alvei_BIDMC_31	0	0	1	0	0	0	0	0	1
Halococcus_morrhuae_DSM1307	0	0	1	0	0	0	0	0	0
Helicobacter_bilis_ATCC_43879	0	0	0	0	0	0	0	0	0
Helicobacter_canadensis_MIT_98_5491	0	0	1	0	0	0	0	0	0
Helicobacter_cinaedi_CCUG_18818	0	0	0	0	0	0	0	0	0
Helicobacter_pullorum_MIT_98_5489	0	0	0	0	0	0	0	0	0
Helicobacter_pylori_26695	0	1	0	0	0	0	0	0	0
Helicobacter_winghamensis_ATCC_BAA_430	0	0	0	0	0	0	0	0	0
Holdemania_filiformis_VPI_J1_31B_1_DSM_12042	0	0	0	0	0	0	0	0	0
Kallipyga_massiliensis_ph2	0	0	0	0	0	0	0	0	0
Kandleria_vitulina_DSM_20405	0	0	1	0	0	0	0	0	0
Kingella_oralis_ATCC_51147	0	0	0	0	0	0	0	0	0
Klebsiella_oxytoca_KCTC_1686	0	0	1	0	0	0	0	0	0
Klebsiella_pneumoniae_pneumoniae_MGH78578	0	1	1	0	0	0	0	0	0
Klebsiella_sp_1_1_55	0	0	1	0	0	0	0	0	0
Kluyvera_ascorbata_ATCC_33433	0	0	1	0	0	0	0	0	0
Kocuria_palustris_PEL	0	0	0	0	0	0	0	0	0
Kocuria_rhizophila_DC2201	0	0	1	0	0	0	0	0	0
Kurthia_massiliensis_JC30	0	0	0	0	0	0	0	0	0
Kytococcus_sedentarius_DSM_20547	0	0	1	0	0	0	0	0	0
Lachnospiraceae_bacterium_sp_5_1_63FAA	0	1	0	0	0	0	0	0	0
Lachnospiraceae_bacterium_sp_8_1_57FAA	0	1	0	0	0	0	0	0	0
Lachnospira_multipara_ATCC_19207	0	0	1	0	0	0	0	0	0
Lactobacillus_acidophilus_ATCC_4796	0	0	0	0	0	0	0	0	0
Lactobacillus_acidophilus_NCFM	0	0	0	0	0	0	0	0	0
Lactobacillus_amylolyticus_DSM_11664	0	0	0	0	0	0	0	0	0
Lactobacillus_amylovorus_GRL_1112	0	0	0	0	0	0	1	0	0
Lactobacillus_animalis_KCTC_3501	0	0	0	0	0	0	0	0	0
Lactobacillus_antri_DSM_16041	0	1	0	0	0	0	0	0	0
Lactobacillus_brevis_ATCC_367	0	1	0	0	0	0	0	0	0
Lactobacillus_brevis_subsp_gravesensis_ATCC_27305	0	0	0	0	0	0	0	0	0
Lactobacillus_buchneri_ATCC_11577	0	0	0	0	0	0	0	0	0
Lactobacillus_casei_ATCC_334	0	0	0	0	0	0	0	0	0
Lactobacillus_casei_casei_BL23	0	0	0	0	0	0	0	0	0
Lactobacillus_coleohominis_101_4_CHN	0	0	0	0	0	0	0	0	0
Lactobacillus_coryniformis_subsp_coryniformis_CECT_5711	0	0	0	0	0	0	0	0	0
Lactobacillus_crispatus_125_2_CHN	0	1	0	0	0	0	0	0	0
Lactobacillus_curvatus_CRL_705	0	0	0	0	0	0	0	0	0
Lactobacillus_delbrueckii_subsp_bulgaricus_ATCC_11842	0	0	0	0	0	0	1	0	0
Lactobacillus_delbrueckii_subsp_bulgaricus_ATCC_BAA_365	0	0	0	0	0	0	0	0	0
Lactobacillus_fermentum_ATCC_14931	0	1	0	0	0	0	1	0	0
Lactobacillus_fermentum_IFO_3956	0	1	0	0	0	0	1	0	1
Lactobacillus_gasseri_ATCC_33323	0	0	0	0	0	0	0	0	0
Lactobacillus_gastricus_PS3	0	0	0	0	0	0	0	0	0
Lactobacillus_helveticus_DSM_20075	0	0	0	0	0	0	1	0	0
Lactobacillus_hilgardii_ATCC_8290	0	0	0	0	0	0	0	0	0
Lactobacillus_iners_DSM_13335	0	0	0	0	0	0	0	0	0
Lactobacillus_jensenii_1153	0	0	0	0	0	0	0	0	0
Lactobacillus_johnsonii_DPC_6026	0	0	0	0	0	0	0	0	0
Lactobacillus_johnsonii_NCC_533	0	0	0	0	0	0	0	0	0
Lactobacillus_mucosae_LM1	0	0	0	0	0	0	0	0	0
Lactobacillus_oris_F0423	0	0	0	0	0	0	0	0	0
Lactobacillus_paracasei_subsp_paracasei_8700_2	0	0	0	0	0	0	0	0	0
Lactobacillus_paracasei_subsp_paracasei_ATCC_25302	0	0	0	0	0	0	0	0	0
Lactobacillus_pentosus_KCA1	0	0	0	0	0	0	0	0	0
Lactobacillus_plantarum_JDM1	0	0	0	0	0	0	1	0	0
Lactobacillus_plantarum_subsp_plantarum_ATCC_14917	0	1	0	0	0	0	1	0	0
Lactobacillus_plantarum_WCFS1	1	0	0	0	0	0	1	0	0
Lactobacillus_reuteri_CF48_3A_	0	0	0	0	0	0	0	1	0
Lactobacillus_reuteri_F275_JCM_1112	0	1	0	0	0	0	1	1	0
Lactobacillus_reuteri_MM2_3_	0	1	0	0	0	0	0	1	0
Lactobacillus_reuteri_MM4_1A_	0	1	0	0	0	0	0	1	0
Lactobacillus_reuteri_SD2112_ATCC_55730	0	0	0	0	0	0	0	1	0
Lactobacillus_rhamnosus_GG_ATCC_53103	0	0	0	0	0	0	1	0	1
Lactobacillus_rhamnosus_LMS2_1	0	0	0	0	0	0	1	0	0
Lactobacillus_ruminis_ATCC_25644	0	0	0	0	0	0	0	0	0
Lactobacillus_sakei_subsp_sakei_23K	0	0	0	0	0	0	0	0	0
Lactobacillus_salivarius_HO66_ATCC_11741	0	0	0	0	0	0	0	0	0
Lactobacillus_salivarius_salivarius_UCC118	0	0	0	0	0	0	0	0	0
Lactobacillus_ultunensis_DSM_16047	0	1	0	0	0	0	0	0	0
Lactobacillus_vaginalis_ATCC_49540	0	0	0	0	0	0	0	0	0
Lactococcus_garvieae_ATCC_49156	0	0	0	0	0	0	0	0	0
Lactococcus_lactis_subsp_lactis_Il1403	0	1	0	0	0	0	1	0	1
Lactococcus_raffinolactis_4877	0	0	1	0	0	0	0	0	0
Laribacter_hongkongensis_HLHK9	0	0	1	0	0	0	0	0	0
Lautropia_mirabilis_ATCC_51599	0	0	1	0	0	0	0	0	0
Leminorella_grimontii_ATCC_33999	0	0	0	0	0	0	0	0	0
Leptotrichia_buccalis_C_1013_b	0	0	0	0	0	0	0	0	0
Leuconostoc_argentinum_KCTC_3773	0	0	0	0	0	0	0	0	0
Leuconostoc_gelidum_JB7	0	0	0	0	0	0	0	0	0
Leuconostoc_lactis_KACC_91922	0	0	0	0	0	0	0	0	0
Leuconostoc_mesenteroides_subsp_cremoris_ATCC_19254	0	1	0	0	0	0	0	0	0
Listeria_grayi_DSM_20601	0	1	0	0	0	0	0	0	0
Listeria_monocytogenes_4a_L99	0	0	1	0	0	0	1	0	0
Listeria_monocytogenes_4b_F2365	0	0	1	0	0	0	0	0	0
Listeria_monocytogenes_Finland_1988	0	0	1	0	0	0	0	0	0
Listeria_monocytogenes_FSL_R2_561	0	0	1	0	0	0	0	0	0
Listeria_monocytogenes_J0161_FSL_R2_499	0	0	1	0	0	0	0	0	0
Listeria_monocytogenes_serotype_7_SLCC_2482	0	0	1	0	0	0	0	0	0
Listeria_monocytogenes_SLCC_2378	0	0	1	0	0	0	0	0	0
Listeria_monocytogenes_SLCC_2540	0	0	1	0	0	0	0	0	0
Listeria_monocytogenes_SLCC_7179	0	0	1	0	0	0	0	0	0
Lysinibacillus_fusiformis_ZB2	0	0	1	0	0	0	0	0	0
Lysinibacillus_sphaericus_C3_41	0	0	1	0	0	0	0	0	0
Marvinbryantia_formatexigens_I_52_DSM_14469	0	0	0	0	0	0	0	0	0
Megamonas_funiformis_YIT_11815	0	0	1	0	0	0	0	0	0
Megamonas_hypermegale_ART12_1	0	1	1	0	0	0	0	0	0
Megasphaera_elsdenii_DSM_20460	0	0	1	0	0	0	0	0	1
Melainabacterium_MEL_A1	0	0	1	0	0	0	0	0	1
Mesorhizobium_loti_MAFF303099	0	0	1	0	0	0	0	0	0
Methanobrevibacter_ruminantium_M1	0	0	0	0	0	0	0	0	0
Methanobrevibacter_smithii_ATCC_35061	0	0	1	0	0	0	0	0	0
Methanomassiliicoccus_luminyensis_B10	0	0	1	0	0	0	0	0	0
Methanosphaera_stadtmanae_DSM_3091	0	0	0	0	0	0	0	0	0
Methylobacterium_mesophilicum_SR1_6_6	0	0	1	0	0	0	0	0	0
Methylobacterium_populi_BJ001	0	0	1	0	0	0	0	0	0
Methylobacterium_radiotolerans_JCM_2831	0	0	1	0	0	0	0	0	0
Methyloversatilis_universalis_FAM5	0	0	1	0	0	0	0	0	0
Methyloversatilis_universalis_Fam50001	0	0	1	0	0	0	0	0	0
Microbacterium_gubbeenense_DSM_15944	0	0	1	0	0	0	0	0	0
Microbacterium_oleivorans_NBRC_103075	0	0	1	0	0	0	0	0	0
Microbacterium_paraoxydans_77MFTsu3_2	0	0	1	0	0	0	0	0	0
Micrococcus_luteus_NCTC_2665	0	0	1	0	0	0	1	0	0
Micromonospora_aurantiaca_ATCC_27029	0	0	1	0	0	0	0	0	0
Mitsuokella_jalaludinii_DSM_13811	0	0	0	0	0	0	0	0	0
Mitsuokella_multacida_DSM_20544	0	0	0	0	0	0	0	0	0
Mobiluncus_curtisii_ATCC_43063	0	0	1	0	0	0	0	0	0
Mogibacterium_timidum_ATCC_33093	0	0	0	0	0	0	0	0	0
Moraxella_catarrhalis_RH4	0	0	1	0	0	0	0	0	0
Morganella_morganii_subsp_morganii_KT	0	0	0	0	0	0	0	0	0
Mycobacterium_avium_subsp_avium_ATCC_25291	0	0	1	0	0	0	1	0	0
Mycobacterium_fortuitum_subsp_fortuitum_DSM_46621	0	0	1	0	0	0	0	0	0
Mycoplasma_hominis_ATCC_23114	0	0	0	0	0	0	0	0	0
Mycoplasma_pneumoniae_309	0	0	0	0	0	0	0	0	0
Neisseria_cinerea_ATCC_14685	0	0	1	0	0	0	0	0	0
Neisseria_elongata_subsp_glycolytica_ATCC_29315	0	0	1	0	0	0	0	0	0
Neisseria_flavescens_SK114	0	0	1	0	0	0	0	0	0
Neisseria_macacae_ATCC_33926	0	0	1	0	0	0	0	0	0
Neisseria_mucosa_ATCC_25996	0	0	1	0	0	0	0	0	0
Neisseria_subflava_NJ9703	0	0	1	0	0	0	0	0	0
Nevskia_ramosa_DSM_11499	0	0	1	0	0	0	0	0	0
Oceanobacillus_picturae_strain_S1	0	0	0	0	0	0	0	0	0
Ochrobactrum_anthropi_ATCC_49188	0	0	1	0	0	0	0	0	0
Ochrobactrum_intermedium_LMG_3301	0	0	1	0	0	0	0	0	0
Odoribacter_laneus_YIT_12061	0	0	1	0	0	0	0	0	0
Odoribacter_splanchnicus_1651_6_DSM_20712	0	0	1	0	0	0	0	0	0
Olsenella_profusa_F019501	0	0	1	0	0	0	0	0	0
Olsenella_uli_DSM_7084	0	0	1	0	0	0	0	0	0
Oribacterium_sinus_F0268	0	0	0	0	0	0	0	0	0
Oxalobacter_formigenes_HOxBLS	0	0	0	0	0	0	0	0	0
Oxalobacter_formigenes_OXCC13	0	0	0	0	0	0	0	0	0
Paenibacillus_alvei_DSM_29	0	0	1	0	0	0	0	0	0
Paenibacillus_barengoltzii_G22	0	0	1	0	0	0	0	0	0
Paenibacillus_daejeonensis_DSM_15491	0	0	1	0	0	0	0	0	0
Paenibacillus_graminis_C4D1M	0	0	1	0	0	0	0	0	0
Paenibacillus_lactis_154	0	0	1	0	0	0	0	0	0
Pantoea_agglomerans_IG1	0	0	1	0	0	0	0	0	0
Parabacteroides_distasonis_ATCC_8503	0	0	1	0	0	0	0	0	0
Parabacteroides_goldsteinii_dnLKV18	0	0	1	0	0	0	0	0	0
Parabacteroides_gordonii_DSM_23371	0	0	1	0	0	0	0	0	0
Parabacteroides_johnsonii_DSM_18315	0	0	1	0	0	0	0	0	0
Parabacteroides_merdae_ATCC_43184	0	0	1	0	0	0	0	0	0
Parabacteroides_sp_D13	0	0	1	0	0	0	0	0	0
Paracoccus_yeei_ATCC_BAA_599	0	0	1	0	0	0	0	0	0
Paraprevotella_clara_YIT_11840	0	0	1	0	0	0	0	0	1
Paraprevotella_xylaniphila_YIT_11841	0	0	1	0	0	0	0	0	1
Parasutterella_excrementihominis_YIT_11859	0	0	0	0	0	0	0	0	0
Parvimonas_micra_ATCC_33270	0	0	0	0	0	0	0	0	0
Pediococcus_acidilactici_7_4	0	0	0	0	0	0	1	0	0
Pediococcus_acidilactici_DSM_20284	0	0	0	0	0	0	1	0	0
Pediococcus_pentosaceus_ATCC_25745	0	0	0	0	0	0	0	0	0
Peptoniphilus_harei_ACS_146_V_Sch2b	0	0	1	0	0	0	0	0	0
Peptoniphilus_indolicus_ATCC_29427	0	0	0	0	0	0	0	0	0
Peptoniphilus_lacrimalis_DSM_7455	0	0	1	0	0	0	0	0	0
Peptoniphilus_timonensis_JC401	0	0	0	0	0	0	0	0	0
Peptostreptococcus_anaerobius_DSM_2949	0	0	1	0	0	0	0	0	0
Peptostreptococcus_stomatis_DSM_17678	0	0	1	0	0	0	0	0	0
Phascolarctobacterium_succinatutens_YIT_12067	0	0	0	0	0	0	0	0	0
Plesiomonas_shigelloides_302_73	0	0	1	0	0	0	0	0	0
Porphyromonas_asaccharolytica_DSM_20707	0	0	1	0	0	0	0	0	0
Porphyromonas_endodontalis_ATCC_35406	0	0	1	0	0	0	0	0	0
Porphyromonas_gingivalis_W83	0	0	1	0	0	0	0	0	0
Porphyromonas_somerae_DSM_23386	0	0	1	0	0	0	0	0	0
Porphyromonas_uenonis_60_3	0	0	1	0	0	0	0	0	0
Porphyromonas_uenonis_DSM_23387	0	0	1	0	0	0	0	0	0
Prevotella_albensis_DSM_11370	0	0	1	0	0	0	0	0	0
Prevotella_bivia_DSM_20514	0	0	1	0	0	0	0	0	0
Prevotella_brevis_ATCC_19188	0	0	1	0	0	0	0	0	0
Prevotella_bryantii_B14	0	0	1	0	0	0	0	0	0
Prevotella_bryantii_C21a	0	0	1	0	0	0	0	0	0
Prevotella_buccae_ATCC_33574	0	0	1	0	0	0	0	0	0
Prevotella_conceptionensis_9403948	0	0	1	0	0	0	0	0	0
Prevotella_copri_CB7_DSM_18205	0	0	1	0	0	0	0	0	0
Prevotella_corporis_DSM_18810	0	0	1	0	0	0	0	0	0
Prevotella_denticola_DSM20614	0	0	1	0	0	0	0	0	0
Prevotella_denticola_F0289	0	0	1	0	0	0	1	0	0
Prevotella_disiens_FB035_09AN	0	0	1	0	0	0	0	0	0
Prevotella_disiens_JCM_6334	0	0	1	0	0	0	0	0	0
Prevotella_enoeca_JCM_12259	0	0	0	0	0	0	1	0	0
Prevotella_intermedia_17	0	0	1	0	0	0	0	0	0
Prevotella_intermedia_ATCC_25611	0	0	1	0	0	0	0	0	0
Prevotella_loescheii_DSM_19665	0	0	1	0	0	0	0	0	0
Prevotella_melaninogenica_ATCC_25845	0	0	1	0	0	0	0	0	0
Prevotella_nanceiensis_DSM_19126	0	0	0	0	0	0	1	0	0
Prevotella_nigrescens_ATCC_33563	0	0	1	0	0	0	0	0	0
Prevotella_oralis_ATCC_33269	0	0	1	0	0	0	0	0	0
Prevotella_pallens_ATCC_700821	0	0	1	0	0	0	0	0	0
Prevotella_ruminicola_23	0	0	1	0	0	0	0	0	0
Prevotella_salivae_DSM_15606	0	1	0	0	0	0	0	0	0
Prevotella_shahii_JCM_12083	0	0	1	0	0	0	0	0	0
Prevotella_stercorea_DSM_18206	0	0	1	0	0	0	0	0	0
Prevotella_timonensis_4401737	0	0	1	0	0	0	1	0	0
Prevotella_timonensis_CRIS_5C_B1	0	0	1	0	0	0	1	0	0
Prevotella_veroralis_DSM_19559	0	0	0	0	0	0	1	0	0
Propionibacterium_acidipropionici_ATCC_4875	0	0	1	0	0	0	0	0	0
Propionibacterium_acnes_KPA171202	0	0	0	0	0	0	1	0	0
Propionibacterium_avidum_44067	0	0	1	0	0	0	0	0	0
Propionibacterium_freudenreichii_subsp_shermanii_CIRM_BIA1	0	1	1	0	0	0	1	1	1
Propionibacterium_granulosum_DSM_20700	0	0	1	0	0	0	0	0	0
Propionibacterium_jensenii_DSM_20535	0	0	1	0	0	0	0	0	0
Propionibacterium_propionicum_F0230a	0	0	0	0	0	0	0	0	0
Proteus_mirabilis_ATCC_29906	0	0	0	0	0	0	0	0	0
Proteus_penneri_ATCC_35198	0	0	0	0	0	0	0	0	0
Providencia_alcalifaciens_DSM_30120	0	0	0	0	0	0	0	0	0
Providencia_rettgeri_DSM_1131	0	0	0	0	0	0	0	0	0
Providencia_rustigianii_DSM_4541	0	0	0	0	0	0	0	0	0
Providencia_stuartii_ATCC_25827	0	0	0	0	0	0	0	0	0
Pseudobutyrivibrio_ruminis_AD2017	0	0	1	0	0	0	0	0	0
Pseudoflavonifractor_capillosus_strain_ATCC_29799	0	0	0	0	0	0	0	0	0
Pseudomonas_aeruginosa_NCGM2_S1	0	0	1	0	0	0	0	0	0
Pseudomonas_alcaliphila_34	0	0	1	0	0	0	0	0	0
Pseudomonas_fluorescens_PfO_1	0	0	1	0	0	0	0	0	0
Pseudomonas_monteilii_NBRC_103158	0	0	1	0	0	0	0	0	0
Pseudomonas_monteilii_QM	0	0	1	0	0	0	0	0	0
Pseudomonas_nitroreducens_HBP1	0	0	1	0	0	0	0	0	0
Pseudomonas_oleovorans_MOIL14HWK12	0	0	1	0	0	0	0	0	0
Pseudomonas_putida_F1	0	0	1	0	0	0	0	0	0
Pseudomonas_stutzeri_DSM_4166	0	0	1	0	0	0	0	0	0
Pseudoramibacter_alactolyticus_ATCC_23263	0	0	1	0	0	0	0	0	0
Pyramidobacter_piscolens_W5455	0	0	0	0	0	0	0	0	0
Ralstonia_sp_5_7_47FAA	0	0	0	0	0	0	0	0	0
Raoultella_planticola_ATCC_33531	0	0	1	0	0	0	0	0	0
Rhodococcus_equi_ATCC_33707	0	0	1	0	0	0	0	0	0
Rhodococcus_equi_NBRC_101255	0	0	1	0	0	0	0	0	0
Rhodococcus_erythropolis_PR4	0	0	1	0	0	0	0	0	0
Rhodococcus_rhodochrous_ATCC_21198	0	0	1	0	0	0	0	0	0
Roseburia_hominis_A2_183	0	0	0	0	0	0	0	0	0
Roseburia_intestinalis_L1_82	0	1	1	0	0	0	0	0	0
Roseburia_inulinivorans_DSM_16841	0	0	0	0	0	0	0	0	0
Roseomonas_mucosa_ATCC_BAA_692	0	0	0	0	0	0	0	0	0
Rothia_aeria_F0474	0	0	0	0	0	0	0	0	0
Rothia_dentocariosa_ATCC_17931	0	0	0	0	0	0	0	0	0
Rothia_mucilaginosa_DY_18	0	0	0	0	0	0	0	0	0
Rudanella_lutea_DSM_19387	0	0	1	0	0	0	0	0	0
Ruminococcaceae_bacterium_D16	0	1	0	0	0	0	0	0	0
Ruminococcus_albus_7	0	0	1	0	0	0	0	0	0
Ruminococcus_bicirculans_80_3	0	0	1	0	0	0	0	0	0
Ruminococcus_bromii_L2_63	0	0	0	0	0	0	0	0	0
Ruminococcus_callidus_ATCC_2776001	0	0	1	0	0	0	0	0	0
Ruminococcus_champanellensis_18P13	0	0	0	0	0	0	0	0	0
Ruminococcus_flavefaciens_ATCC_19208	0	0	1	0	0	0	0	0	0
Ruminococcus_flavefaciens_FD_1	0	0	1	0	0	0	0	0	0
Ruminococcus_gauvreauii_DSM_19829	0	0	1	0	0	0	0	0	0
Ruminococcus_gnavus_ATCC_29149	0	0	0	0	0	0	0	0	0
Ruminococcus_lactaris_ATCC_29176	0	0	0	0	0	0	0	0	0
Ruminococcus_obeum_A2_162	0	1	0	0	0	0	0	0	0
Ruminococcus_sp_5_1_39BFAA	0	1	1	0	0	0	0	0	0
Ruminococcus_sp_SR1_5	0	1	1	0	0	0	0	0	0
Ruminococcus_torques_ATCC_27756	0	1	0	0	0	0	0	0	0
Ruminococcus_torques_L2_14	0	0	1	0	0	0	0	0	0
Salmonella_enterica_enterica_sv_Typhimurium_LT2	0	1	1	0	0	0	1	0	0
Scardovia_inopinata_F0304	0	0	0	0	0	0	0	0	0
Schlesneria_paludicola_DSM_18645	0	0	1	0	0	0	0	0	0
Selenomonas_ruminantium_AC2024	0	0	1	0	0	0	0	0	0
Serratia_fonticola_RB_25	0	0	1	0	0	0	0	0	0
Serratia_liquefaciens_ATCC_27592	0	0	1	0	0	0	0	0	0
Serratia_marcescens_subsp_marcescens_Db11	0	0	1	0	0	0	0	0	0
Shigella_dysenteriae_Sd197	0	0	1	0	0	0	0	0	0
Shigella_flexneri_2002017	0	0	1	0	0	0	0	0	0
Shigella_sonnei_Ss046	0	0	1	0	0	0	0	0	0
Silanimonas_lenta_DSM_16282	0	0	0	0	0	0	0	0	0
Slackia_exigua_ATCC_700122	0	0	0	0	0	0	0	0	0
Slackia_piriformis_YIT_12062	0	0	1	0	0	0	0	0	0
Solobacterium_moorei_DSM_22971	0	0	0	0	0	0	0	0	0
Solobacterium_moorei_F0204	0	0	0	0	0	0	0	0	0
Sphingomonas_paucimobilis_HER1398	0	0	1	0	0	0	0	0	0
Spirosoma_linguale_DSM_74	0	0	1	0	0	0	0	0	0
Staphylococcus_arlettae_CVD059	0	0	1	0	0	0	0	0	0
Staphylococcus_aureus_subsp_aureus_USA300_FPR3757	0	0	0	0	0	0	0	0	0
Staphylococcus_capitis_CR0101	0	0	0	0	0	0	0	0	0
Staphylococcus_capitis_QN1	0	0	0	0	0	0	0	0	0
Staphylococcus_caprae_C87	0	0	0	0	0	0	0	0	0
Staphylococcus_cohnii_hu_01	0	0	1	0	0	0	0	0	0
Staphylococcus_epidermidis_ATCC_12228	0	0	0	0	0	0	0	0	0
Staphylococcus_equorum_subsp_equorum_Mu2	0	0	0	0	0	0	0	0	1
Staphylococcus_haemolyticus_JCSC1435	0	0	0	0	0	0	0	0	0
Staphylococcus_hominis_subsp_hominis_C80	0	0	0	0	0	0	0	0	0
Staphylococcus_intermedius_ATCC_27335	0	0	0	0	0	0	0	0	0
Staphylococcus_lugdunensis_HKU09_01	0	0	0	0	0	0	0	0	0
Staphylococcus_pasteuri_SP1	0	0	0	0	0	0	0	0	0
Staphylococcus_pettenkoferi_VCU012	0	0	0	0	0	0	0	0	0
Staphylococcus_saprophyticus_subsp_saprophyticus_ATCC_15305	0	0	0	0	0	0	0	0	0
Staphylococcus_sciuri_subsp_sciuri_Z8	0	0	1	0	0	0	0	0	0
Staphylococcus_simulans_ACS_120_V_Sch1	0	0	1	0	0	0	0	0	0
Staphylococcus_vitulinus_F1028	0	0	0	0	0	0	0	0	0
Staphylococcus_warneri_SG1	0	0	0	0	0	0	0	0	0
Staphylococcus_xylosus_DMB3_Bh1	0	0	0	0	0	0	0	0	1
Staphylococcus_xylosus_NJ	0	1	0	0	0	0	0	0	1
Stenotrophomonas_maltophilia_D457	0	0	0	0	0	0	0	0	0
Stenotrophomonas_rhizophila_PCA13	0	0	0	0	0	0	0	0	0
Stoquefichus_massiliensis_AP9	0	0	0	0	0	0	0	0	0
Streptococcus_agalactiae_A909	0	1	0	0	0	0	1	0	0
Streptococcus_anginosus_1_2_62CV	0	0	0	0	0	0	0	0	0
Streptococcus_australis_ATCC_700641	0	0	0	0	0	0	0	0	0
Streptococcus_constellatus_subsp_constellatus_SK53	0	0	0	0	0	0	0	0	0
Streptococcus_constellatus_subsp_pharyngis_SK1060	0	0	0	0	0	0	0	0	0
Streptococcus_cristatus_ATCC_51100	0	0	0	0	0	0	0	0	0
Streptococcus_dysgalactiae_subsp_dysgalactiae_ATCC_27957	0	0	0	0	0	0	0	0	0
Streptococcus_equinus_ATCC_9812	0	1	0	0	0	0	0	0	0
Streptococcus_equi_subsp_equi_4047	0	0	0	0	0	0	0	0	0
Streptococcus_gallolyticus_subsp_gallolyticus_ATCC_43143	0	0	1	0	0	0	0	0	0
Streptococcus_gordonii_str_Challis_substr_CH1	0	0	0	0	0	0	1	0	0
Streptococcus_infantarius_subsp_infantarius_ATCC_BAA_102	0	1	0	0	0	0	1	0	0
Streptococcus_infantis_ATCC_700779	0	0	0	0	0	0	0	0	0
Streptococcus_intermedius_JTH08	0	0	0	0	0	0	0	0	0
Streptococcus_lutetiensis_033	0	1	1	0	0	0	1	0	0
Streptococcus_mitis_NCTC_12261	0	0	0	0	0	0	0	0	0
Streptococcus_mutans_ATCC_25175	0	0	1	0	0	0	0	0	0
Streptococcus_oralis_Uo5	0	0	0	0	0	0	0	0	0
Streptococcus_parasanguinis_ATCC_903	0	0	0	0	0	0	0	0	0
Streptococcus_parauberis_KCTC_11537	0	0	0	0	0	0	0	0	0
Streptococcus_peroris_ATCC_700780	0	0	0	0	0	0	0	0	0
Streptococcus_pleomorphus_DSM_20574	0	0	0	0	0	0	0	0	0
Streptococcus_pneumoniae_G54	0	0	0	0	0	0	0	0	0
Streptococcus_pseudopneumoniae_IS7493	0	0	0	0	0	0	0	0	0
Streptococcus_pyogenes_MGAS9429	0	0	0	0	0	0	0	0	0
Streptococcus_salivarius_JIM8777	0	0	1	0	0	0	0	0	0
Streptococcus_sanguinis_SK36	0	0	0	0	0	0	0	0	0
Streptococcus_sp_2_1_36FAA	0	0	0	0	0	0	0	0	0
Streptococcus_sp_I_G2	0	0	0	0	0	0	0	0	0
Streptococcus_sp_I_P16	0	0	0	0	0	0	0	0	0
Streptococcus_thermophilus_LMG_18311	0	0	0	0	0	0	1	0	0
Streptococcus_thoraltensis_DSM_12221	0	0	0	0	0	0	0	0	0
Streptococcus_uberis_0140J	0	0	1	0	0	0	0	0	0
Streptococcus_vestibularis_F0396	0	0	0	0	0	0	0	0	0
Subdoligranulum_variabile_DSM_15176	0	0	0	0	0	0	0	0	0
Succinatimonas_hippei_YIT_12066	0	0	0	0	0	0	0	0	0
Succinivibrio_dextrinosolvens_H5	0	0	1	0	0	0	0	0	0
Sulfolobus_solfataricus_P2	0	0	1	0	0	0	0	0	0
Sutterella_parvirubra_YIT_11816	0	0	0	0	0	0	0	0	0
Sutterella_wadsworthensis_3_1_45B	0	0	0	0	0	0	0	0	0
Tannerella_forsythia_ATCC_43037	0	0	1	0	0	0	0	0	0
Tatumella_ptyseos_ATCC_33301	0	0	0	0	0	0	0	0	0
Trabulsiella_guamensis_ATCC_49490	0	0	1	0	0	0	0	0	0
Tropheryma_whipplei_str_Twist	0	0	0	0	0	0	0	0	0
Trueperella_pyogenes_MS249	0	0	0	0	0	0	0	0	0
Ureaplasma_parvum_serovar_1_str_ATCC_27813	0	0	0	0	0	0	0	0	0
Ureaplasma_urealyticum_serovar_8_str_ATCC_27618	0	0	0	0	0	0	0	0	0
Ureibacillus_thermosphaericus_str_Thermo_BF	0	0	1	0	0	0	0	0	0
Varibaculum_cambriense_DSM_15806	0	0	0	0	0	0	0	0	0
Veillonella_atypica_ACS_049_V_Sch6	0	0	0	0	0	0	0	0	0
Veillonella_dispar_ATCC_17748	0	0	0	0	0	0	0	0	0
Veillonella_parvula_Te3_DSM_2008	0	0	0	0	0	0	1	0	0
Veillonella_ratti_ACS_216_V_Col6b	0	0	0	0	0	0	0	0	0
Veillonella_sp_3_1_44	0	0	0	0	0	0	0	0	0
Veillonella_sp_6_1_27	0	0	0	0	0	0	0	0	0
Vibrio_fluvialis_560	0	0	1	0	0	0	0	0	0
Vibrio_fluvialis_I21563	0	0	1	0	0	0	0	0	0
Vibrio_fluvialis_PG41	0	0	1	0	0	0	0	0	0
Vibrio_furnissii_NCTC_11218	0	0	1	0	0	0	0	0	0
Vibrio_mimicus_MB_451	0	0	1	0	0	0	0	0	1
Vibrio_parahaemolyticus_RIMD_2210633	0	0	1	0	0	0	0	0	0
Weissella_cibaria_KACC_11862	0	0	0	0	0	0	0	0	0
Weissella_confusa_LBAE_C39_2	0	0	0	0	0	0	0	0	0
Weissella_paramesenteroides_ATCC_33313	0	0	0	0	0	0	0	0	0
Yersinia_bercovieri_ATCC_43970	0	0	1	0	0	0	0	0	0
Yersinia_enterocolitica_subsp_enterocolitica_8081	0	0	1	0	0	0	0	0	0
Yersinia_frederiksenii_ATCC_33641	0	0	1	0	0	0	0	0	0
Yersinia_kristensenii_ATCC_33638	0	0	1	0	0	0	0	0	0
Yersinia_pseudotuberculosis_YPIII	0	0	1	0	0	0	0	0	0
Yersinia_rohdei_ATCC_43380	0	0	1	0	0	0	0	0	0
Yokenella_regensburgei_ATCC_43003	0	0	1	0	0	0	0	0	0
