# Supplementary material for: High throughput genome scale modeling predicts microbial vitamin requirements contribute to gut microbiome community structure
Source: Gut Microbes. 2022 Sep 8;14(1):2118831. doi: 10.1080/19490976.2022.2118831 (PMC9480837; doi:10.1080/19490976.2022.2118831)
Supplement: Supplemental Material [file KGMI_A_2118831_SM6552.zip › Additional file 5.xlsx]

## Sheet: modified_GIGs
Source.Name	Column1	Column2	Column3	Column4	Column5	Column6	Column7	Column8	Column9	Column92	Column10	Column11	Column12	Column13	Column14	Column15	Column16	FR score	% Prototrophs
GIG12_0	Strain	Node	B1	B2	B3	B5	B6	B9	K	Prototroph	B1 FR	B2 FR	B3 FR	B5 FR	B6 FR	B9 FR	K FR
GIG12_0	Clostridiales_sp_1_7_47FAA	CS1	-	S	R	R	R	S	S	3
GIG12_0	Clostridium_sp_7_2_43FAA	CL1	-	R	R	R	S	-	-	3
GIG12_0	Clostridium_sp_L2_50	CL2	S	S	R	S	S	S	-	1
GIG12_0	Marvinbryantia_formatexigens_I_52_DSM_14469	MF1	S	R	R	R	R	S	-	4
GIG12_0	Eubacterium_eligens_ATCC_27750	EE1	R	S	S	S	S	S	S	1	0.4	0.6	0.2	0.4	0.6	0.8	0.4	0.485714	0
GIG12_1	Strain	Node	B1	B2	B3	B5	B6	B9	K	Prototroph	B1 FR	B2 FR	B3 FR	B5 FR	B6 FR	B9 FR	K FR
GIG12_1	Clostridiales_sp_1_7_47FAA	CS1	-	S	R	R	R	S	S	3
GIG12_1	Clostridium_sp_7_2_43FAA	CL1	-	R	R	R	S	-	-	3
GIG12_1	Clostridium_sp_M62_1	CL2	S	S	R	R	R	S	-	3
GIG12_1	Marvinbryantia_formatexigens_I_52_DSM_14469	MF1	S	R	R	R	R	S	-	4
GIG12_1	Eubacterium_eligens_ATCC_27750	EE1	R	S	S	S	S	S	S	1	0.4	0.6	0.2	0.2	0.4	0.8	0.4	0.428571	0
GIG12_10	Strain	Node	B1	B2	B3	B5	B6	B9	K	Prototroph	B1 FR	B2 FR	B3 FR	B5 FR	B6 FR	B9 FR	K FR
GIG12_10	Clostridiales_sp_1_7_47FAA	CS1	-	S	R	R	R	S	S	3
GIG12_10	Clostridium_sp_M62_1	CL1	S	S	R	R	R	S	-	3
GIG12_10	Clostridium_sp_SS2_1	CL2	S	S	S	S	S	S	-	0
GIG12_10	Marvinbryantia_formatexigens_I_52_DSM_14469	MF1	S	R	R	R	R	S	-	4
GIG12_10	Eubacterium_eligens_ATCC_27750	EE1	R	S	S	S	S	S	S	1	0.6	0.8	0.4	0.4	0.4	1	0.4	0.571429	0.2
GIG12_11	Strain	Node	B1	B2	B3	B5	B6	B9	K	Prototroph	B1 FR	B2 FR	B3 FR	B5 FR	B6 FR	B9 FR	K FR
GIG12_11	Clostridiales_sp_1_7_47FAA	CS1	-	S	R	R	R	S	S	3
GIG12_11	Clostridium_sp_M62_1	CL1	S	S	R	R	R	S	-	3
GIG12_11	Clostridium_sp_SY8519	CL2	S	S	S	S	R	S	R	2
GIG12_11	Marvinbryantia_formatexigens_I_52_DSM_14469	MF1	S	R	R	R	R	S	-	4
GIG12_11	Eubacterium_eligens_ATCC_27750	EE1	R	S	S	S	S	S	S	1	0.6	0.8	0.4	0.4	0.2	1	0.4	0.542857	0
GIG12_12	Strain	Node	B1	B2	B3	B5	B6	B9	K	Prototroph	B1 FR	B2 FR	B3 FR	B5 FR	B6 FR	B9 FR	K FR
GIG12_12	Clostridiales_sp_1_7_47FAA	CS1	-	S	R	R	R	S	S	3
GIG12_12	Clostridium_sp_SS2_1	CL1	S	S	S	S	S	S	-	0
GIG12_12	Clostridium_sp_7_2_43FAA	CL2	-	R	R	R	S	-	-	3
GIG12_12	Marvinbryantia_formatexigens_I_52_DSM_14469	MF1	S	R	R	R	R	S	-	4
GIG12_12	Eubacterium_eligens_ATCC_27750	EE1	R	S	S	S	S	S	S	1	0.4	0.6	0.4	0.4	0.6	0.8	0.4	0.514286	0.2
GIG12_13	Strain	Node	B1	B2	B3	B5	B6	B9	K	Prototroph	B1 FR	B2 FR	B3 FR	B5 FR	B6 FR	B9 FR	K FR
GIG12_13	Clostridiales_sp_1_7_47FAA	CS1	-	S	R	R	R	S	S	3
GIG12_13	Clostridium_sp_SS2_1	CL1	S	S	S	S	S	S	-	0
GIG12_13	Clostridium_sp_L2_50	CL2	S	S	R	S	S	S	-	1
GIG12_13	Marvinbryantia_formatexigens_I_52_DSM_14469	MF1	S	R	R	R	R	S	-	4
GIG12_13	Eubacterium_eligens_ATCC_27750	EE1	R	S	S	S	S	S	S	1	0.6	0.8	0.4	0.6	0.6	1	0.4	0.628571	0.2
GIG12_14	Strain	Node	B1	B2	B3	B5	B6	B9	K	Prototroph	B1 FR	B2 FR	B3 FR	B5 FR	B6 FR	B9 FR	K FR
GIG12_14	Clostridiales_sp_1_7_47FAA	CS1	-	S	R	R	R	S	S	3
GIG12_14	Clostridium_sp_SS2_1	CL1	S	S	S	S	S	S	-	0
GIG12_14	Clostridium_sp_M62_1	CL2	S	S	R	R	R	S	-	3
GIG12_14	Marvinbryantia_formatexigens_I_52_DSM_14469	MF1	S	R	R	R	R	S	-	4
GIG12_14	Eubacterium_eligens_ATCC_27750	EE1	R	S	S	S	S	S	S	1	0.6	0.8	0.4	0.4	0.4	1	0.4	0.571429	0.2
GIG12_15	Strain	Node	B1	B2	B3	B5	B6	B9	K	Prototroph	B1 FR	B2 FR	B3 FR	B5 FR	B6 FR	B9 FR	K FR
GIG12_15	Clostridiales_sp_1_7_47FAA	CS1	-	S	R	R	R	S	S	3
GIG12_15	Clostridium_sp_SS2_1	CL1	S	S	S	S	S	S	-	0
GIG12_15	Clostridium_sp_SY8519	CL2	S	S	S	S	R	S	R	2
GIG12_15	Marvinbryantia_formatexigens_I_52_DSM_14469	MF1	S	R	R	R	R	S	-	4
GIG12_15	Eubacterium_eligens_ATCC_27750	EE1	R	S	S	S	S	S	S	1	0.6	0.8	0.6	0.6	0.4	1	0.4	0.628571	0.2
GIG12_16	Strain	Node	B1	B2	B3	B5	B6	B9	K	Prototroph	B1 FR	B2 FR	B3 FR	B5 FR	B6 FR	B9 FR	K FR
GIG12_16	Clostridiales_sp_1_7_47FAA	CS1	-	S	R	R	R	S	S	3
GIG12_16	Clostridium_sp_SY8519	CL1	S	S	S	S	R	S	R	2
GIG12_16	Clostridium_sp_7_2_43FAA	CL2	-	R	R	R	S	-	-	3
GIG12_16	Marvinbryantia_formatexigens_I_52_DSM_14469	MF1	S	R	R	R	R	S	-	4
GIG12_16	Eubacterium_eligens_ATCC_27750	EE1	R	S	S	S	S	S	S	1	0.4	0.6	0.4	0.4	0.4	0.8	0.4	0.485714	0
GIG12_17	Strain	Node	B1	B2	B3	B5	B6	B9	K	Prototroph	B1 FR	B2 FR	B3 FR	B5 FR	B6 FR	B9 FR	K FR
GIG12_17	Clostridiales_sp_1_7_47FAA	CS1	-	S	R	R	R	S	S	3
GIG12_17	Clostridium_sp_SY8519	CL1	S	S	S	S	R	S	R	2
GIG12_17	Clostridium_sp_L2_50	CL2	S	S	R	S	S	S	-	1
GIG12_17	Marvinbryantia_formatexigens_I_52_DSM_14469	MF1	S	R	R	R	R	S	-	4
GIG12_17	Eubacterium_eligens_ATCC_27750	EE1	R	S	S	S	S	S	S	1	0.6	0.8	0.4	0.6	0.4	1	0.4	0.6	0
GIG12_18	Strain	Node	B1	B2	B3	B5	B6	B9	K	Prototroph	B1 FR	B2 FR	B3 FR	B5 FR	B6 FR	B9 FR	K FR
GIG12_18	Clostridiales_sp_1_7_47FAA	CS1	-	S	R	R	R	S	S	3
GIG12_18	Clostridium_sp_SY8519	CL1	S	S	S	S	R	S	R	2
GIG12_18	Clostridium_sp_M62_1	CL2	S	S	R	R	R	S	-	3
GIG12_18	Marvinbryantia_formatexigens_I_52_DSM_14469	MF1	S	R	R	R	R	S	-	4
GIG12_18	Eubacterium_eligens_ATCC_27750	EE1	R	S	S	S	S	S	S	1	0.6	0.8	0.4	0.4	0.2	1	0.4	0.542857	0
GIG12_19	Strain	Node	B1	B2	B3	B5	B6	B9	K	Prototroph	B1 FR	B2 FR	B3 FR	B5 FR	B6 FR	B9 FR	K FR
GIG12_19	Clostridiales_sp_1_7_47FAA	CS1	-	S	R	R	R	S	S	3
GIG12_19	Clostridium_sp_SY8519	CL1	S	S	S	S	R	S	R	2
GIG12_19	Clostridium_sp_SS2_1	CL2	S	S	S	S	S	S	-	0
GIG12_19	Marvinbryantia_formatexigens_I_52_DSM_14469	MF1	S	R	R	R	R	S	-	4
GIG12_19	Eubacterium_eligens_ATCC_27750	EE1	R	S	S	S	S	S	S	1	0.6	0.8	0.6	0.6	0.4	1	0.4	0.628571	0.2
GIG12_2	Strain	Node	B1	B2	B3	B5	B6	B9	K	Prototroph	B1 FR	B2 FR	B3 FR	B5 FR	B6 FR	B9 FR	K FR
GIG12_2	Clostridiales_sp_1_7_47FAA	CS1	-	S	R	R	R	S	S	3
GIG12_2	Clostridium_sp_7_2_43FAA	CL1	-	R	R	R	S	-	-	3
GIG12_2	Clostridium_sp_SS2_1	CL2	S	S	S	S	S	S	-	0
GIG12_2	Marvinbryantia_formatexigens_I_52_DSM_14469	MF1	S	R	R	R	R	S	-	4
GIG12_2	Eubacterium_eligens_ATCC_27750	EE1	R	S	S	S	S	S	S	1	0.4	0.6	0.4	0.4	0.6	0.8	0.4	0.514286	0.2
GIG12_3	Strain	Node	B1	B2	B3	B5	B6	B9	K	Prototroph	B1 FR	B2 FR	B3 FR	B5 FR	B6 FR	B9 FR	K FR
GIG12_3	Clostridiales_sp_1_7_47FAA	CS1	-	S	R	R	R	S	S	3
GIG12_3	Clostridium_sp_7_2_43FAA	CL1	-	R	R	R	S	-	-	3
GIG12_3	Clostridium_sp_SY8519	CL2	S	S	S	S	R	S	R	2
GIG12_3	Marvinbryantia_formatexigens_I_52_DSM_14469	MF1	S	R	R	R	R	S	-	4
GIG12_3	Eubacterium_eligens_ATCC_27750	EE1	R	S	S	S	S	S	S	1	0.4	0.6	0.4	0.4	0.4	0.8	0.4	0.485714	0
GIG12_4	Strain	Node	B1	B2	B3	B5	B6	B9	K	Prototroph	B1 FR	B2 FR	B3 FR	B5 FR	B6 FR	B9 FR	K FR
GIG12_4	Clostridiales_sp_1_7_47FAA	CS1	-	S	R	R	R	S	S	3
GIG12_4	Clostridium_sp_L2_50	CL1	S	S	R	S	S	S	-	1
GIG12_4	Clostridium_sp_7_2_43FAA	CL2	-	R	R	R	S	-	-	3
GIG12_4	Marvinbryantia_formatexigens_I_52_DSM_14469	MF1	S	R	R	R	R	S	-	4
GIG12_4	Eubacterium_eligens_ATCC_27750	EE1	R	S	S	S	S	S	S	1	0.4	0.6	0.2	0.4	0.6	0.8	0.4	0.485714	0
GIG12_5	Strain	Node	B1	B2	B3	B5	B6	B9	K	Prototroph	B1 FR	B2 FR	B3 FR	B5 FR	B6 FR	B9 FR	K FR
GIG12_5	Clostridiales_sp_1_7_47FAA	CS1	-	S	R	R	R	S	S	3
GIG12_5	Clostridium_sp_L2_50	CL1	S	S	R	S	S	S	-	1
GIG12_5	Clostridium_sp_M62_1	CL2	S	S	R	R	R	S	-	3
GIG12_5	Marvinbryantia_formatexigens_I_52_DSM_14469	MF1	S	R	R	R	R	S	-	4
GIG12_5	Eubacterium_eligens_ATCC_27750	EE1	R	S	S	S	S	S	S	1	0.6	0.8	0.2	0.4	0.4	1	0.4	0.542857	0
GIG12_6	Strain	Node	B1	B2	B3	B5	B6	B9	K	Prototroph	B1 FR	B2 FR	B3 FR	B5 FR	B6 FR	B9 FR	K FR
GIG12_6	Clostridiales_sp_1_7_47FAA	CS1	-	S	R	R	R	S	S	3
GIG12_6	Clostridium_sp_L2_50	CL1	S	S	R	S	S	S	-	1
GIG12_6	Clostridium_sp_SS2_1	CL2	S	S	S	S	S	S	-	0
GIG12_6	Marvinbryantia_formatexigens_I_52_DSM_14469	MF1	S	R	R	R	R	S	-	4
GIG12_6	Eubacterium_eligens_ATCC_27750	EE1	R	S	S	S	S	S	S	1	0.6	0.8	0.4	0.6	0.6	1	0.2	0.6	0.2
GIG12_7	Strain	Node	B1	B2	B3	B5	B6	B9	K	Prototroph	B1 FR	B2 FR	B3 FR	B5 FR	B6 FR	B9 FR	K FR
GIG12_7	Clostridiales_sp_1_7_47FAA	CS1	-	S	R	R	R	S	S	3
GIG12_7	Clostridium_sp_L2_50	CL1	S	S	R	S	S	S	-	1
GIG12_7	Clostridium_sp_SY8519	CL2	S	S	S	S	R	S	R	2
GIG12_7	Marvinbryantia_formatexigens_I_52_DSM_14469	MF1	S	R	R	R	R	S	-	4
GIG12_7	Eubacterium_eligens_ATCC_27750	EE1	R	S	S	S	S	S	S	1	0.6	0.8	0.4	0.6	0.4	1	0.4	0.6	0
GIG12_8	Strain	Node	B1	B2	B3	B5	B6	B9	K	Prototroph	B1 FR	B2 FR	B3 FR	B5 FR	B6 FR	B9 FR	K FR
GIG12_8	Clostridiales_sp_1_7_47FAA	CS1	-	S	R	R	R	S	S	3
GIG12_8	Clostridium_sp_M62_1	CL1	S	S	R	R	R	S	-	3
GIG12_8	Clostridium_sp_7_2_43FAA	CL2	-	R	R	R	S	-	-	3
GIG12_8	Marvinbryantia_formatexigens_I_52_DSM_14469	MF1	S	R	R	R	R	S	-	4
GIG12_8	Eubacterium_eligens_ATCC_27750	EE1	R	S	S	S	S	S	S	1	0.4	0.6	0.2	0.2	0.4	0.8	0.4	0.428571	0
GIG12_9	Strain	Node	B1	B2	B3	B5	B6	B9	K	Prototroph	B1 FR	B2 FR	B3 FR	B5 FR	B6 FR	B9 FR	K FR
GIG12_9	Clostridiales_sp_1_7_47FAA	CS1	-	S	R	R	R	S	S	3
GIG12_9	Clostridium_sp_M62_1	CL1	S	S	R	R	R	S	-	3
GIG12_9	Clostridium_sp_L2_50	CL2	S	S	R	S	S	S	-	1
GIG12_9	Marvinbryantia_formatexigens_I_52_DSM_14469	MF1	S	R	R	R	R	S	-	4
GIG12_9	Eubacterium_eligens_ATCC_27750	EE1	R	S	S	S	S	S	S	1	0.6	0.8	0.2	0.4	0.4	1	0.4	0.542857	0
GIG18_0	Strain	Node	B1	B2	B3	B5	B6	B9	K	Prototroph	B1 FR	B2 FR	B3 FR	B5 FR	B6 FR	B9 FR	K FR
GIG18_0	Alistipes_putredinis_DSM_17216	AP1	R	R	S	R	S	R	R	5
GIG18_0	Ruminococcus_obeum_A2_162	RO1	S	S	S	R	R	S	-	2
GIG18_0	Alistipes_finegoldii_DSM_17242	AF1	R	S	S	S	S	R	R	3
GIG18_0	Clostridium_sp_7_2_43FAA	CS1	-	R	R	R	S	-	-	3
GIG18_0	Roseburia_inulinivorans_DSM_16841	RI1	S	R	R	-	R	S	-	3
GIG18_0	Bacteroides_stercoris_ATCC_43183	BS2	S	S	S	S	S	S	S	0
GIG18_0	Odoribacter_splanchnicus_1651_6_DSM_20712	OS1	S	S	S	S	S	S	S	0
GIG18_0	Parabacteroides_sp_D13	PS1	S	S	S	S	S	S	S	0
GIG18_0	Clostridium_sp_L2_50	CS2	S	S	R	S	S	S	-	1	0.666667	0.666667	0.666667	0.555556	0.777778	0.666667	0.333333	0.619048	0.333333
GIG18_1	Strain	Node	B1	B2	B3	B5	B6	B9	K	Prototroph	B1 FR	B2 FR	B3 FR	B5 FR	B6 FR	B9 FR	K FR
GIG18_1	Alistipes_putredinis_DSM_17216	AP1	R	R	S	R	S	R	R	5
GIG18_1	Ruminococcus_obeum_A2_162	RO1	S	S	S	R	R	S	-	2
GIG18_1	Alistipes_finegoldii_DSM_17242	AF1	R	S	S	S	S	R	R	3
GIG18_1	Clostridium_sp_7_2_43FAA	CS1	-	R	R	R	S	-	-	3
GIG18_1	Roseburia_inulinivorans_DSM_16841	RI1	S	R	R	-	R	S	-	3
GIG18_1	Bacteroides_stercoris_ATCC_43183	BS2	S	S	S	S	S	S	S	0
GIG18_1	Odoribacter_splanchnicus_1651_6_DSM_20712	OS1	S	S	S	S	S	S	S	0
GIG18_1	Parabacteroides_sp_D13	PS1	S	S	S	S	S	S	S	0
GIG18_1	Clostridium_sp_M62_1	CS2	S	S	R	R	R	S	-	3	0.666667	0.666667	0.666667	0.444444	0.666667	0.666667	0.333333	0.587302	0.333333
GIG18_10	Strain	Node	B1	B2	B3	B5	B6	B9	K	Prototroph	B1 FR	B2 FR	B3 FR	B5 FR	B6 FR	B9 FR	K FR
GIG18_10	Alistipes_putredinis_DSM_17216	AP1	R	R	S	R	S	R	R	5
GIG18_10	Ruminococcus_obeum_A2_162	RO1	S	S	S	R	R	S	-	2
GIG18_10	Alistipes_finegoldii_DSM_17242	AF1	R	S	S	S	S	R	R	3
GIG18_10	Clostridium_sp_M62_1	CS1	S	S	R	R	R	S	-	3
GIG18_10	Roseburia_inulinivorans_DSM_16841	RI1	S	R	R	-	R	S	-	3
GIG18_10	Bacteroides_stercoris_ATCC_43183	BS2	S	S	S	S	S	S	S	0
GIG18_10	Odoribacter_splanchnicus_1651_6_DSM_20712	OS1	S	S	S	S	S	S	S	0
GIG18_10	Parabacteroides_sp_D13	PS1	S	S	S	S	S	S	S	0
GIG18_10	Clostridium_sp_SS2_1	CS2	S	S	S	S	S	S	-	0	0.777778	0.777778	0.777778	0.555556	0.666667	0.777778	0.333333	0.666667	0.444444
GIG18_11	Strain	Node	B1	B2	B3	B5	B6	B9	K	Prototroph	B1 FR	B2 FR	B3 FR	B5 FR	B6 FR	B9 FR	K FR
GIG18_11	Alistipes_putredinis_DSM_17216	AP1	R	R	S	R	S	R	R	5
GIG18_11	Ruminococcus_obeum_A2_162	RO1	S	S	S	R	R	S	-	2
GIG18_11	Alistipes_finegoldii_DSM_17242	AF1	R	S	S	S	S	R	R	3
GIG18_11	Clostridium_sp_M62_1	CS1	S	S	R	R	R	S	-	3
GIG18_11	Roseburia_inulinivorans_DSM_16841	RI1	S	R	R	-	R	S	-	3
GIG18_11	Bacteroides_stercoris_ATCC_43183	BS2	S	S	S	S	S	S	S	0
GIG18_11	Odoribacter_splanchnicus_1651_6_DSM_20712	OS1	S	S	S	S	S	S	S	0
GIG18_11	Parabacteroides_sp_D13	PS1	S	S	S	S	S	S	S	0
GIG18_11	Clostridium_sp_SY8519	CS2	S	S	S	S	R	S	R	2	0.777778	0.777778	0.777778	0.555556	0.555556	0.777778	0.333333	0.650794	0.333333
GIG18_12	Strain	Node	B1	B2	B3	B5	B6	B9	K	Prototroph	B1 FR	B2 FR	B3 FR	B5 FR	B6 FR	B9 FR	K FR
GIG18_12	Alistipes_putredinis_DSM_17216	AP1	R	R	S	R	S	R	R	5
GIG18_12	Ruminococcus_obeum_A2_162	RO1	S	S	S	R	R	S	-	2
GIG18_12	Alistipes_finegoldii_DSM_17242	AF1	R	S	S	S	S	R	R	3
GIG18_12	Clostridium_sp_SS2_1	CS1	S	S	S	S	S	S	-	0
GIG18_12	Roseburia_inulinivorans_DSM_16841	RI1	S	R	R	-	R	S	-	3
GIG18_12	Bacteroides_stercoris_ATCC_43183	BS2	S	S	S	S	S	S	S	0
GIG18_12	Odoribacter_splanchnicus_1651_6_DSM_20712	OS1	S	S	S	S	S	S	S	0
GIG18_12	Parabacteroides_sp_D13	PS1	S	S	S	S	S	S	S	0
GIG18_12	Clostridium_sp_7_2_43FAA	CS2	-	R	R	R	S	-	-	3	0.666667	0.666667	0.777778	0.555556	0.777778	0.666667	0.333333	0.634921	0.444444
GIG18_13	Strain	Node	B1	B2	B3	B5	B6	B9	K	Prototroph	B1 FR	B2 FR	B3 FR	B5 FR	B6 FR	B9 FR	K FR
GIG18_13	Alistipes_putredinis_DSM_17216	AP1	R	R	S	R	S	R	R	5
GIG18_13	Ruminococcus_obeum_A2_162	RO1	S	S	S	R	R	S	-	2
GIG18_13	Alistipes_finegoldii_DSM_17242	AF1	R	S	S	S	S	R	R	3
GIG18_13	Clostridium_sp_SS2_1	CS1	S	S	S	S	S	S	-	0
GIG18_13	Roseburia_inulinivorans_DSM_16841	RI1	S	R	R	-	R	S	-	3
GIG18_13	Bacteroides_stercoris_ATCC_43183	BS2	S	S	S	S	S	S	S	0
GIG18_13	Odoribacter_splanchnicus_1651_6_DSM_20712	OS1	S	S	S	S	S	S	S	0
GIG18_13	Parabacteroides_sp_D13	PS1	S	S	S	S	S	S	S	0
GIG18_13	Clostridium_sp_L2_50	CS2	S	S	R	S	S	S	-	1	0.777778	0.777778	0.777778	0.666667	0.777778	0.777778	0.333333	0.698413	0.444444
GIG18_14	Strain	Node	B1	B2	B3	B5	B6	B9	K	Prototroph	B1 FR	B2 FR	B3 FR	B5 FR	B6 FR	B9 FR	K FR
GIG18_14	Alistipes_putredinis_DSM_17216	AP1	R	R	S	R	S	R	R	5
GIG18_14	Ruminococcus_obeum_A2_162	RO1	S	S	S	R	R	S	-	2
GIG18_14	Alistipes_finegoldii_DSM_17242	AF1	R	S	S	S	S	R	R	3
GIG18_14	Clostridium_sp_SS2_1	CS1	S	S	S	S	S	S	-	0
GIG18_14	Roseburia_inulinivorans_DSM_16841	RI1	S	R	R	-	R	S	-	3
GIG18_14	Bacteroides_stercoris_ATCC_43183	BS2	S	S	S	S	S	S	S	0
GIG18_14	Odoribacter_splanchnicus_1651_6_DSM_20712	OS1	S	S	S	S	S	S	S	0
GIG18_14	Parabacteroides_sp_D13	PS1	S	S	S	S	S	S	S	0
GIG18_14	Clostridium_sp_M62_1	CS2	S	S	R	R	R	S	-	3	0.777778	0.777778	0.777778	0.555556	0.666667	0.777778	0.333333	0.666667	0.444444
GIG18_15	Strain	Node	B1	B2	B3	B5	B6	B9	K	Prototroph	B1 FR	B2 FR	B3 FR	B5 FR	B6 FR	B9 FR	K FR
GIG18_15	Alistipes_putredinis_DSM_17216	AP1	R	R	S	R	S	R	R	5
GIG18_15	Ruminococcus_obeum_A2_162	RO1	S	S	S	R	R	S	-	2
GIG18_15	Alistipes_finegoldii_DSM_17242	AF1	R	S	S	S	S	R	R	3
GIG18_15	Clostridium_sp_SS2_1	CS1	S	S	S	S	S	S	-	0
GIG18_15	Roseburia_inulinivorans_DSM_16841	RI1	S	R	R	-	R	S	-	3
GIG18_15	Bacteroides_stercoris_ATCC_43183	BS2	S	S	S	S	S	S	S	0
GIG18_15	Odoribacter_splanchnicus_1651_6_DSM_20712	OS1	S	S	S	S	S	S	S	0
GIG18_15	Parabacteroides_sp_D13	PS1	S	S	S	S	S	S	S	0
GIG18_15	Clostridium_sp_SY8519	CS2	S	S	S	S	R	S	R	2	0.777778	0.777778	0.888889	0.666667	0.666667	0.777778	0.333333	0.698413	0.444444
GIG18_16	Strain	Node	B1	B2	B3	B5	B6	B9	K	Prototroph	B1 FR	B2 FR	B3 FR	B5 FR	B6 FR	B9 FR	K FR
GIG18_16	Alistipes_putredinis_DSM_17216	AP1	R	R	S	R	S	R	R	5
GIG18_16	Ruminococcus_obeum_A2_162	RO1	S	S	S	R	R	S	-	2
GIG18_16	Alistipes_finegoldii_DSM_17242	AF1	R	S	S	S	S	R	R	3
GIG18_16	Clostridium_sp_SY8519	CS1	S	S	S	S	R	S	R	2
GIG18_16	Roseburia_inulinivorans_DSM_16841	RI1	S	R	R	-	R	S	-	3
GIG18_16	Bacteroides_stercoris_ATCC_43183	BS2	S	S	S	S	S	S	S	0
GIG18_16	Odoribacter_splanchnicus_1651_6_DSM_20712	OS1	S	S	S	S	S	S	S	0
GIG18_16	Parabacteroides_sp_D13	PS1	S	S	S	S	S	S	S	0
GIG18_16	Clostridium_sp_7_2_43FAA	CS2	-	R	R	R	S	-	-	3	0.666667	0.666667	0.777778	0.555556	0.666667	0.666667	0.333333	0.619048	0.333333
GIG18_17	Strain	Node	B1	B2	B3	B5	B6	B9	K	Prototroph	B1 FR	B2 FR	B3 FR	B5 FR	B6 FR	B9 FR	K FR
GIG18_17	Alistipes_putredinis_DSM_17216	AP1	R	R	S	R	S	R	R	5
GIG18_17	Ruminococcus_obeum_A2_162	RO1	S	S	S	R	R	S	-	2
GIG18_17	Alistipes_finegoldii_DSM_17242	AF1	R	S	S	S	S	R	R	3
GIG18_17	Clostridium_sp_SY8519	CS1	S	S	S	S	R	S	R	2
GIG18_17	Roseburia_inulinivorans_DSM_16841	RI1	S	R	R	-	R	S	-	3
GIG18_17	Bacteroides_stercoris_ATCC_43183	BS2	S	S	S	S	S	S	S	0
GIG18_17	Odoribacter_splanchnicus_1651_6_DSM_20712	OS1	S	S	S	S	S	S	S	0
GIG18_17	Parabacteroides_sp_D13	PS1	S	S	S	S	S	S	S	0
GIG18_17	Clostridium_sp_L2_50	CS2	S	S	R	S	S	S	-	1	0.777778	0.777778	0.777778	0.666667	0.666667	0.777778	0.333333	0.68254	0.333333
GIG18_18	Strain	Node	B1	B2	B3	B5	B6	B9	K	Prototroph	B1 FR	B2 FR	B3 FR	B5 FR	B6 FR	B9 FR	K FR
GIG18_18	Alistipes_putredinis_DSM_17216	AP1	R	R	S	R	S	R	R	5
GIG18_18	Ruminococcus_obeum_A2_162	RO1	S	S	S	R	R	S	-	2
GIG18_18	Alistipes_finegoldii_DSM_17242	AF1	R	S	S	S	S	R	R	3
GIG18_18	Clostridium_sp_SY8519	CS1	S	S	S	S	R	S	R	2
GIG18_18	Roseburia_inulinivorans_DSM_16841	RI1	S	R	R	-	R	S	-	3
GIG18_18	Bacteroides_stercoris_ATCC_43183	BS2	S	S	S	S	S	S	S	0
GIG18_18	Odoribacter_splanchnicus_1651_6_DSM_20712	OS1	S	S	S	S	S	S	S	0
GIG18_18	Parabacteroides_sp_D13	PS1	S	S	S	S	S	S	S	0
GIG18_18	Clostridium_sp_M62_1	CS2	S	S	R	R	R	S	-	3	0.777778	0.777778	0.777778	0.555556	0.555556	0.777778	0.333333	0.650794	0.333333
GIG18_19	Strain	Node	B1	B2	B3	B5	B6	B9	K	Prototroph	B1 FR	B2 FR	B3 FR	B5 FR	B6 FR	B9 FR	K FR
GIG18_19	Alistipes_putredinis_DSM_17216	AP1	R	R	S	R	S	R	R	5
GIG18_19	Ruminococcus_obeum_A2_162	RO1	S	S	S	R	R	S	-	2
GIG18_19	Alistipes_finegoldii_DSM_17242	AF1	R	S	S	S	S	R	R	3
GIG18_19	Clostridium_sp_SY8519	CS1	S	S	S	S	R	S	R	2
GIG18_19	Roseburia_inulinivorans_DSM_16841	RI1	S	R	R	-	R	S	-	3
GIG18_19	Bacteroides_stercoris_ATCC_43183	BS2	S	S	S	S	S	S	S	0
GIG18_19	Odoribacter_splanchnicus_1651_6_DSM_20712	OS1	S	S	S	S	S	S	S	0
GIG18_19	Parabacteroides_sp_D13	PS1	S	S	S	S	S	S	S	0
GIG18_19	Clostridium_sp_SS2_1	CS2	S	S	S	S	S	S	-	0	0.777778	0.777778	0.888889	0.666667	0.666667	0.777778	0.333333	0.698413	0.444444
GIG18_2	Strain	Node	B1	B2	B3	B5	B6	B9	K	Prototroph	B1 FR	B2 FR	B3 FR	B5 FR	B6 FR	B9 FR	K FR
GIG18_2	Alistipes_putredinis_DSM_17216	AP1	R	R	S	R	S	R	R	5
GIG18_2	Ruminococcus_obeum_A2_162	RO1	S	S	S	R	R	S	-	2
GIG18_2	Alistipes_finegoldii_DSM_17242	AF1	R	S	S	S	S	R	R	3
GIG18_2	Clostridium_sp_7_2_43FAA	CS1	-	R	R	R	S	-	-	3
GIG18_2	Roseburia_inulinivorans_DSM_16841	RI1	S	R	R	-	R	S	-	3
GIG18_2	Bacteroides_stercoris_ATCC_43183	BS2	S	S	S	S	S	S	S	0
GIG18_2	Odoribacter_splanchnicus_1651_6_DSM_20712	OS1	S	S	S	S	S	S	S	0
GIG18_2	Parabacteroides_sp_D13	PS1	S	S	S	S	S	S	S	0
GIG18_2	Clostridium_sp_SS2_1	CS2	S	S	S	S	S	S	-	0	0.666667	0.666667	0.777778	0.555556	0.777778	0.666667	0.333333	0.634921	0.444444
GIG18_3	Strain	Node	B1	B2	B3	B5	B6	B9	K	Prototroph	B1 FR	B2 FR	B3 FR	B5 FR	B6 FR	B9 FR	K FR
GIG18_3	Alistipes_putredinis_DSM_17216	AP1	R	R	S	R	S	R	R	5
GIG18_3	Ruminococcus_obeum_A2_162	RO1	S	S	S	R	R	S	-	2
GIG18_3	Alistipes_finegoldii_DSM_17242	AF1	R	S	S	S	S	R	R	3
GIG18_3	Clostridium_sp_7_2_43FAA	CS1	-	R	R	R	S	-	-	3
GIG18_3	Roseburia_inulinivorans_DSM_16841	RI1	S	R	R	-	R	S	-	3
GIG18_3	Bacteroides_stercoris_ATCC_43183	BS2	S	S	S	S	S	S	S	0
GIG18_3	Odoribacter_splanchnicus_1651_6_DSM_20712	OS1	S	S	S	S	S	S	S	0
GIG18_3	Parabacteroides_sp_D13	PS1	S	S	S	S	S	S	S	0
GIG18_3	Clostridium_sp_SY8519	CS2	S	S	S	S	R	S	R	2	0.666667	0.666667	0.777778	0.555556	0.666667	0.666667	0.333333	0.619048	0.333333
GIG18_4	Strain	Node	B1	B2	B3	B5	B6	B9	K	Prototroph	B1 FR	B2 FR	B3 FR	B5 FR	B6 FR	B9 FR	K FR
GIG18_4	Alistipes_putredinis_DSM_17216	AP1	R	R	S	R	S	R	R	5
GIG18_4	Ruminococcus_obeum_A2_162	RO1	S	S	S	R	R	S	-	2
GIG18_4	Alistipes_finegoldii_DSM_17242	AF1	R	S	S	S	S	R	R	3
GIG18_4	Clostridium_sp_L2_50	CS1	S	S	R	S	S	S	-	1
GIG18_4	Roseburia_inulinivorans_DSM_16841	RI1	S	R	R	-	R	S	-	3
GIG18_4	Bacteroides_stercoris_ATCC_43183	BS2	S	S	S	S	S	S	S	0
GIG18_4	Odoribacter_splanchnicus_1651_6_DSM_20712	OS1	S	S	S	S	S	S	S	0
GIG18_4	Parabacteroides_sp_D13	PS1	S	S	S	S	S	S	S	0
GIG18_4	Clostridium_sp_7_2_43FAA	CS2	-	R	R	R	S	-	-	3	0.666667	0.666667	0.666667	0.555556	0.777778	0.666667	0.333333	0.619048	0.333333
GIG18_5	Strain	Node	B1	B2	B3	B5	B6	B9	K	Prototroph	B1 FR	B2 FR	B3 FR	B5 FR	B6 FR	B9 FR	K FR
GIG18_5	Alistipes_putredinis_DSM_17216	AP1	R	R	S	R	S	R	R	5
GIG18_5	Ruminococcus_obeum_A2_162	RO1	S	S	S	R	R	S	-	2
GIG18_5	Alistipes_finegoldii_DSM_17242	AF1	R	S	S	S	S	R	R	3
GIG18_5	Clostridium_sp_L2_50	CS1	S	S	R	S	S	S	-	1
GIG18_5	Roseburia_inulinivorans_DSM_16841	RI1	S	R	R	-	R	S	-	3
GIG18_5	Bacteroides_stercoris_ATCC_43183	BS2	S	S	S	S	S	S	S	0
GIG18_5	Odoribacter_splanchnicus_1651_6_DSM_20712	OS1	S	S	S	S	S	S	S	0
GIG18_5	Parabacteroides_sp_D13	PS1	S	S	S	S	S	S	S	0
GIG18_5	Clostridium_sp_M62_1	CS2	S	S	R	R	R	S	-	3	0.777778	0.777778	0.666667	0.555556	0.666667	0.777778	0.333333	0.650794	0.333333
GIG18_6	Strain	Node	B1	B2	B3	B5	B6	B9	K	Prototroph	B1 FR	B2 FR	B3 FR	B5 FR	B6 FR	B9 FR	K FR
GIG18_6	Alistipes_putredinis_DSM_17216	AP1	R	R	S	R	S	R	R	5
GIG18_6	Ruminococcus_obeum_A2_162	RO1	S	S	S	R	R	S	-	2
GIG18_6	Alistipes_finegoldii_DSM_17242	AF1	R	S	S	S	S	R	R	3
GIG18_6	Clostridium_sp_L2_50	CS1	S	S	R	S	S	S	-	1
GIG18_6	Roseburia_inulinivorans_DSM_16841	RI1	S	R	R	-	R	S	-	3
GIG18_6	Bacteroides_stercoris_ATCC_43183	BS2	S	S	S	S	S	S	S	0
GIG18_6	Odoribacter_splanchnicus_1651_6_DSM_20712	OS1	S	S	S	S	S	S	S	0
GIG18_6	Parabacteroides_sp_D13	PS1	S	S	S	S	S	S	S	0
GIG18_6	Clostridium_sp_SS2_1	CS2	S	S	S	S	S	S	-	0	0.777778	0.777778	0.777778	0.666667	0.777778	0.777778	0.333333	0.698413	0.444444
GIG18_7	Strain	Node	B1	B2	B3	B5	B6	B9	K	Prototroph	B1 FR	B2 FR	B3 FR	B5 FR	B6 FR	B9 FR	K FR
GIG18_7	Alistipes_putredinis_DSM_17216	AP1	R	R	S	R	S	R	R	5
GIG18_7	Ruminococcus_obeum_A2_162	RO1	S	S	S	R	R	S	-	2
GIG18_7	Alistipes_finegoldii_DSM_17242	AF1	R	S	S	S	S	R	R	3
GIG18_7	Clostridium_sp_L2_50	CS1	S	S	R	S	S	S	-	1
GIG18_7	Roseburia_inulinivorans_DSM_16841	RI1	S	R	R	-	R	S	-	3
GIG18_7	Bacteroides_stercoris_ATCC_43183	BS2	S	S	S	S	S	S	S	0
GIG18_7	Odoribacter_splanchnicus_1651_6_DSM_20712	OS1	S	S	S	S	S	S	S	0
GIG18_7	Parabacteroides_sp_D13	PS1	S	S	S	S	S	S	S	0
GIG18_7	Clostridium_sp_SY8519	CS2	S	S	S	S	R	S	R	2	0.777778	0.777778	0.777778	0.666667	0.666667	0.777778	0.333333	0.68254	0.333333
GIG18_8	Strain	Node	B1	B2	B3	B5	B6	B9	K	Prototroph	B1 FR	B2 FR	B3 FR	B5 FR	B6 FR	B9 FR	K FR
GIG18_8	Alistipes_putredinis_DSM_17216	AP1	R	R	S	R	S	R	R	5
GIG18_8	Ruminococcus_obeum_A2_162	RO1	S	S	S	R	R	S	-	2
GIG18_8	Alistipes_finegoldii_DSM_17242	AF1	R	S	S	S	S	R	R	3
GIG18_8	Clostridium_sp_M62_1	CS1	S	S	R	R	R	S	-	3
GIG18_8	Roseburia_inulinivorans_DSM_16841	RI1	S	R	R	-	R	S	-	3
GIG18_8	Bacteroides_stercoris_ATCC_43183	BS2	S	S	S	S	S	S	S	0
GIG18_8	Odoribacter_splanchnicus_1651_6_DSM_20712	OS1	S	S	S	S	S	S	S	0
GIG18_8	Parabacteroides_sp_D13	PS1	S	S	S	S	S	S	S	0
GIG18_8	Clostridium_sp_7_2_43FAA	CS2	-	R	R	R	S	-	-	3	0.666667	0.666667	0.666667	0.444444	0.666667	0.666667	0.333333	0.587302	0.333333
GIG18_9	Strain	Node	B1	B2	B3	B5	B6	B9	K	Prototroph	B1 FR	B2 FR	B3 FR	B5 FR	B6 FR	B9 FR	K FR
GIG18_9	Alistipes_putredinis_DSM_17216	AP1	R	R	S	R	S	R	R	5
GIG18_9	Ruminococcus_obeum_A2_162	RO1	S	S	S	R	R	S	-	2
GIG18_9	Alistipes_finegoldii_DSM_17242	AF1	R	S	S	S	S	R	R	3
GIG18_9	Clostridium_sp_M62_1	CS1	S	S	R	R	R	S	-	3
GIG18_9	Roseburia_inulinivorans_DSM_16841	RI1	S	R	R	-	R	S	-	3
GIG18_9	Bacteroides_stercoris_ATCC_43183	BS2	S	S	S	S	S	S	S	0
GIG18_9	Odoribacter_splanchnicus_1651_6_DSM_20712	OS1	S	S	S	S	S	S	S	0
GIG18_9	Parabacteroides_sp_D13	PS1	S	S	S	S	S	S	S	0
GIG18_9	Clostridium_sp_L2_50	CS2	S	S	R	S	S	S	-	1	0.777778	0.777778	0.666667	0.555556	0.666667	0.777778	0.333333	0.650794	0.333333
GIG8_0	Strain	Node	B1	B2	B3	B5	B6	B9	K	Prototroph	B1 FR	B2 FR	B3 FR	B5 FR	B6 FR	B9 FR	K FR
GIG8_0	Ruminococcus_bromii_L2_63	RB1	S	R	S	-	R	S	S	2
GIG8_0	Bacteroides_caccae_ATCC_43185	BC1	S	S	S	S	S	S	S	0
GIG8_0	Flavonifractor_plautii_ATCC_29863	FP1	R	R	R	S	R	R	R	6
GIG8_0	Clostridium_sp_7_2_43FAA	CS1	-	R	R	R	S	-	-	3
GIG8_0	Clostridium_bolteae_ATCC_BAA_613	CB1	S	S	S	R	R	S	S	2	0.6	0.4	0.6	0.4	0.4	0.6	0.6	0.514286	0.2
GIG8_1	Strain	Node	B1	B2	B3	B5	B6	B9	K	Prototroph	B1 FR	B2 FR	B3 FR	B5 FR	B6 FR	B9 FR	K FR
GIG8_1	Ruminococcus_bromii_L2_63	RB1	S	R	S	-	R	S	S	2
GIG8_1	Bacteroides_caccae_ATCC_43185	BC1	S	S	S	S	S	S	S	0
GIG8_1	Flavonifractor_plautii_ATCC_29863	FP1	R	R	R	S	R	R	R	6
GIG8_1	Clostridium_sp_L2_50	CS1	S	S	R	S	S	S	-	1
GIG8_1	Clostridium_bolteae_ATCC_BAA_613	CB1	S	S	S	R	R	S	S	2	0.8	0.6	0.6	0.6	0.4	0.8	0.6	0.628571	0.2
GIG8_2	Strain	Node	B1	B2	B3	B5	B6	B9	K	Prototroph	B1 FR	B2 FR	B3 FR	B5 FR	B6 FR	B9 FR	K FR
GIG8_2	Ruminococcus_bromii_L2_63	RB1	S	R	S	-	R	S	S	2
GIG8_2	Bacteroides_caccae_ATCC_43185	BC1	S	S	S	S	S	S	S	0
GIG8_2	Flavonifractor_plautii_ATCC_29863	FP1	R	R	R	S	R	R	R	6
GIG8_2	Clostridium_sp_M62_1	CS1	S	S	R	R	R	S	-	3
GIG8_2	Clostridium_bolteae_ATCC_BAA_613	CB1	S	S	S	R	R	S	S	2	0.8	0.6	0.6	0.4	0.2	0.8	0.6	0.571429	0.2
GIG8_3	Strain	Node	B1	B2	B3	B5	B6	B9	K	Prototroph	B1 FR	B2 FR	B3 FR	B5 FR	B6 FR	B9 FR	K FR
GIG8_3	Ruminococcus_bromii_L2_63	RB1	S	R	S	-	R	S	S	2
GIG8_3	Bacteroides_caccae_ATCC_43185	BC1	S	S	S	S	S	S	S	0
GIG8_3	Flavonifractor_plautii_ATCC_29863	FP1	R	R	R	S	R	R	R	6
GIG8_3	Clostridium_sp_SS2_1	CS1	S	S	S	S	S	S	-	0
GIG8_3	Clostridium_bolteae_ATCC_BAA_613	CB1	S	S	S	R	R	S	S	2	0.8	0.6	0.8	0.6	0.4	0.8	0.6	0.657143	0.4
GIG8_4	Strain	Node	B1	B2	B3	B5	B6	B9	K	Prototroph	B1 FR	B2 FR	B3 FR	B5 FR	B6 FR	B9 FR	K FR
GIG8_4	Ruminococcus_bromii_L2_63	RB1	S	R	S	-	R	S	S	2
GIG8_4	Bacteroides_caccae_ATCC_43185	BC1	S	S	S	S	S	S	S	0
GIG8_4	Flavonifractor_plautii_ATCC_29863	FP1	R	R	R	S	R	R	R	6
GIG8_4	Clostridium_sp_SY8519	CS1	S	S	S	S	R	S	R	2
GIG8_4	Clostridium_bolteae_ATCC_BAA_613	CB1	S	S	S	R	R	S	S	2	0.8	0.6	0.8	0.6	0.2	0.8	0.6	0.628571	0.2
