# Supplementary material for: High throughput genome scale modeling predicts microbial vitamin requirements contribute to gut microbiome community structure
Source: Gut Microbes. 2022 Sep 8;14(1):2118831. doi: 10.1080/19490976.2022.2118831 (PMC9480837; doi:10.1080/19490976.2022.2118831)
Supplement: Supplemental Material [file KGMI_A_2118831_SM6552.zip › Additional file 6.xlsx]

## Sheet: Sheet1
Group C1
Strains	B1	B2	B3	B5	B6	B9	K
Anaerostipes caccae DSM 14662
Anaerotruncus colihominis DSM 17241
Bacteroides vulgatus ATCC 8482
Barnesiella intestinihominis YIT 11860
Alistipes putredinis DSM 17216
Prevotella copri CB7 DSM 18205
Roseburia hominis A2 183
Roseburia intestinalis L1 82
Roseburia inulinivorans DSM 16841
Pseudoflavonifractor capillosus strain ATCC 29799
Marvinbryantia formatexigens I 52 DSM 14469
Odoribacter splanchnicus 1651 6 DSM 20712
Functional redundancy score: 0.57
Percentage of Prototrophs: 42%
Group C3
Strains	B1	B2	B3	B5	B6	B9	K
Parabacteroides merdae ATCC 43184
Flavonifractor plautii ATCC 29863
Clostridium hathewayi DSM 13479
Blautia producta DSM 2950
Blautia wexlerae DSM 19850
Functional redundancy score: 0.40
Percentage of Prototrophs: 20%
