# Supplementary material for: High throughput genome scale modeling predicts microbial vitamin requirements contribute to gut microbiome community structure
Source: Gut Microbes. 2022 Sep 8;14(1):2118831. doi: 10.1080/19490976.2022.2118831 (PMC9480837; doi:10.1080/19490976.2022.2118831)
Supplement: Supplemental Material [file KGMI_A_2118831_SM6552.zip › Additional file 7.xlsx]

## Sheet: 1000
Group name	Strain	Node	B1	B2	B3	B5	B6	B9	K	Column1	Prototrophs	B1 redundancy	B2 redundancy2	B3 redundancy3	B5 redundancy4	B6 redundancy5	B9 redundancy6	K redundancy7	Functional Red
Group0_version0.csv	Eggerthella_sp_YY7918	0	R	R	R	R	R	R	S	6
Group0_version0.csv	Faecalibacterium_prausnitzii_M21_2	1	R	R	R	S	R	R	S	5
Group0_version0.csv	Citrobacter_youngae_ATCC_29220	2	S	S	S	S	S	S	S	0
Group0_version0.csv	Bacteroides_coprophilus_DSM_18228	3	S	S	S	S	R	S	S	1
Group0_version0.csv	Ruminococcus_gnavus_ATCC_29149	4	S	R	S	R	S	S	-	2
Group0_version0.csv	Methylobacterium_mesophilicum_SR1_6_6	5	S	S	S	S	S	S	R	1
Group0_version0.csv	Bacteroides_sp_D2	6	S	S	S	S	S	S	S	0
Group0_version0.csv	Lactobacillus_acidophilus_NCFM	7	S	R	R	R	S	R	S	4
Group0_version0.csv	Sutterella_parvirubra_YIT_11816	8	R	R	R	R	S	R	R	6	2	6	4	5	5	6	5	6	0.587302
Group100_version0.csv	Stoquefichus_massiliensis_AP9	0	R	R	R	R	R	R	R	7
Group100_version0.csv	Megamonas_hypermegale_ART12_1	1	S	S	S	S	S	S	S	0
Group100_version0.csv	Rothia_aeria_F0474	2	R	S	R	S	S	R	S	3
Group100_version0.csv	Porphyromonas_endodontalis_ATCC_35406	3	R	R	S	R	S	S	R	4
Group100_version0.csv	Kytococcus_sedentarius_DSM_20547	4	R	S	S	R	S	S	R	3
Group100_version0.csv	Fusobacterium_nucleatum_subsp_nucleatum_ATCC_25586	5	R	S	S	R	S	R	R	4
Group100_version0.csv	Fusobacterium_mortiferum_ATCC_9817	6	-	S	S	R	S	-	S	1
Group100_version0.csv	Paenibacillus_lactis_154	7	R	S	S	S	S	S	R	2
Group100_version0.csv	Campylobacter_jejuni_jejuni_81_176	8	S	S	R	S	S	S	S	1	1	2	7	6	4	8	5	4	0.571429
Group101_version0.csv	Lactobacillus_coleohominis_101_4_CHN	0	R	R	R	R	R	R	R	7
Group101_version0.csv	Fusobacterium_russii_ATCC_25533	1	R	S	S	R	R	R	R	5
Group101_version0.csv	Staphylococcus_sciuri_subsp_sciuri_Z8	2	R	R	S	S	S	S	S	2
Group101_version0.csv	Bifidobacterium_catenulatum_DSM_16992	3	S	R	S	R	S	S	-	2
Group101_version0.csv	Paraprevotella_xylaniphila_YIT_11841	4	R	R	S	S	S	S	S	2
Group101_version0.csv	Yersinia_kristensenii_ATCC_33638	5	R	S	S	S	S	S	S	1
Group101_version0.csv	Haemophilus_parainfluenzae_T3T1	6	R	S	S	R	S	S	S	2
Group101_version0.csv	Fusobacterium_nucleatum_subsp_animalis_7_1	7	-	S	S	R	S	S	S	1
Group101_version0.csv	Lactobacillus_gastricus_PS3	8	S	R	R	R	R	R	R	6	0	2	4	7	3	6	6	5	0.52381
Group102_version0.csv	Succinivibrio_dextrinosolvens_H5	0	R	S	S	S	S	R	S	2
Group102_version0.csv	Ruminococcaceae_bacterium_D16	1	-	S	R	R	R	S	S	3
Group102_version0.csv	Listeria_monocytogenes_SLCC_2540	2	R	R	S	S	S	S	S	2
Group102_version0.csv	Pediococcus_acidilactici_DSM_20284	3	S	R	R	R	R	S	-	4
Group102_version0.csv	Adlercreutzia_equolifaciens_DSM_19450	4	R	R	R	S	S	R	S	4
Group102_version0.csv	Bacillus_cereus_AH187_F4810_72	5	S	S	S	S	S	S	S	0
Group102_version0.csv	Escherichia_albertii_TW07627	6	R	S	S	S	S	S	S	1
Group102_version0.csv	Gemella_sanguinis_ATCC700632	7	R	R	R	R	R	R	R	7
Group102_version0.csv	Lactobacillus_acidophilus_ATCC_4796	8	-	R	R	R	S	S	S	3	1	2	4	4	5	6	6	7	0.539683
Group103_version0.csv	Eubacterium_cylindroides_T2_87	0	R	R	S	R	S	R	R	5
Group103_version0.csv	Eubacterium_biforme_DSM_3989	1	-	S	R	R	R	S	-	3
Group103_version0.csv	Bacteroides_dorei_DSM_17855	2	S	S	S	S	S	S	S	0
Group103_version0.csv	Propionibacterium_acnes_KPA171202	3	S	S	R	R	S	S	S	2
Group103_version0.csv	Fusobacterium_nucleatum_subsp_vincentii_3_1_27	4	-	S	S	R	S	S	S	1
Group103_version0.csv	Pediococcus_pentosaceus_ATCC_25745	5	S	R	R	R	S	R	R	5
Group103_version0.csv	Dorea_longicatena_DSM_13814	6	S	S	S	S	S	S	-	0
Group103_version0.csv	Succinatimonas_hippei_YIT_12066	7	S	S	R	R	S	-	S	2
Group103_version0.csv	Bacteroides_ureolyticus_DSM_20703	8	R	S	R	S	S	R	R	4	2	5	7	4	3	8	5	4	0.571429
Group104_version0.csv	Dorea_longicatena_DSM_13814	0	S	S	S	S	S	S	-	0
Group104_version0.csv	Dialister_succinatiphilus_YIT_11850	1	R	S	R	S	R	R	R	5
Group104_version0.csv	Streptococcus_mutans_ATCC_25175	2	R	R	S	R	S	R	R	5
Group104_version0.csv	Lactobacillus_paracasei_subsp_paracasei_8700_2	3	-	R	R	R	R	S	S	4
Group104_version0.csv	Collinsella_tanakaei_YIT_12063	4	R	R	R	R	R	R	R	7
Group104_version0.csv	Escherichia_sp_1_1_43	5	-	R	R	S	R	S	S	3
Group104_version0.csv	Staphylococcus_xylosus_NJ	6	R	S	R	S	S	S	S	2
Group104_version0.csv	Bacteroides_sp_3_1_19	7	S	S	S	S	S	S	S	0
Group104_version0.csv	Cellulosilyticum_lentocellum_DSM_5427	8	R	R	R	S	S	R	R	5	2	2	4	3	6	5	5	4	0.460317
Group105_version0.csv	Enterobacter_hormaechei_YT2	0	R	S	S	S	S	R	S	2
Group105_version0.csv	Campylobacter_jejuni_jejuni_NCTC_11168	1	S	S	R	S	S	S	S	1
Group105_version0.csv	Corynebacterium_glucuronolyticum_ATCC_51867	2	R	S	R	R	S	S	R	4
Group105_version0.csv	Bifidobacterium_longum_longum_JDM301	3	S	R	S	R	S	S	S	2
Group105_version0.csv	Olsenella_uli_DSM_7084	4	R	R	S	R	R	R	R	6
Group105_version0.csv	Weissella_cibaria_KACC_11862	5	R	R	R	R	R	R	S	6
Group105_version0.csv	Paenibacillus_alvei_DSM_29	6	R	S	S	S	S	S	R	2
Group105_version0.csv	Staphylococcus_equorum_subsp_equorum_Mu2	7	R	R	R	S	S	S	S	3
Group105_version0.csv	Anaerobiospirillum_succiniciproducens_DSM_640001	8	R	S	S	R	S	S	R	3	0	2	5	5	4	7	6	5	0.539683
Group106_version0.csv	Bacteroides_timonensis_AP1	0	R	S	S	S	S	S	R	2
Group106_version0.csv	Laribacter_hongkongensis_HLHK9	1	S	S	S	S	S	S	R	1
Group106_version0.csv	Ruminococcus_champanellensis_18P13	2	-	R	S	-	R	S	-	2
Group106_version0.csv	Clostridium_hiranonis_TO_931_DSM_13275	3	S	S	S	S	R	S	-	1
Group106_version0.csv	Bacteroides_eggerthii_DSM_20697	4	S	S	S	S	S	S	S	0
Group106_version0.csv	Staphylococcus_capitis_QN1	5	R	R	R	S	S	S	S	3
Group106_version0.csv	Corynebacterium_aurimucosum_ATCC_700975	6	R	S	R	S	S	S	S	2
Group106_version0.csv	Catenibacterium_mitsuokai_DSM_15897	7	S	R	S	R	R	S	-	3
Group106_version0.csv	Pyramidobacter_piscolens_W5455	8	R	R	R	R	R	R	R	7	1	4	5	6	6	5	8	3	0.587302
Group107_version0.csv	Phascolarctobacterium_succinatutens_YIT_12067	0	S	S	R	S	S	S	-	1
Group107_version0.csv	Citrobacter_freundii_UCI_31	1	R	S	S	S	S	S	S	1
Group107_version0.csv	Raoultella_planticola_ATCC_33531	2	R	S	S	S	S	S	S	1
Group107_version0.csv	Fusobacterium_nucleatum_subsp_vincentii_3_1_36A2	3	R	S	S	R	S	S	R	3
Group107_version0.csv	Pediococcus_acidilactici_7_4	4	S	R	R	-	R	S	-	3
Group107_version0.csv	Yersinia_frederiksenii_ATCC_33641	5	R	S	S	S	S	S	S	1
Group107_version0.csv	Bacteroides_sp_2_1_7	6	S	S	S	S	S	S	S	0
Group107_version0.csv	Bartonella_quintana_Toulouse	7	R	S	R	S	S	R	R	4
Group107_version0.csv	Lactobacillus_helveticus_DSM_20075	8	-	R	R	-	R	S	-	3	1	3	7	5	6	7	8	4	0.634921
Group108_version0.csv	Staphylococcus_aureus_subsp_aureus_USA300_FPR3757	0	R	R	R	S	S	S	S	3
Group108_version0.csv	Selenomonas_ruminantium_AC2024	1	S	S	S	S	R	R	R	3
Group108_version0.csv	Clostridium_botulinum_F_str_230613	2	R	S	S	S	S	S	S	1
Group108_version0.csv	Streptococcus_equinus_ATCC_9812	3	S	S	R	R	S	-	S	2
Group108_version0.csv	Enterobacteriaceae_bacterium_9_2_54FAA	4	S	S	S	S	S	S	S	0
Group108_version0.csv	Gordonia_rubripertincta_NBRC_101908	5	R	S	S	S	S	S	R	2
Group108_version0.csv	Brevundimonas_diminuta_470_4	6	R	S	S	S	S	S	R	2
Group108_version0.csv	Leptotrichia_buccalis_C_1013_b	7	R	S	R	R	S	R	R	5
Group108_version0.csv	Methanobrevibacter_smithii_ATCC_35061	8	R	S	S	R	S	S	S	2	1	3	8	6	6	8	6	5	0.666667
Group109_version0.csv	Bifidobacterium_animalis_lactis_AD011	0	S	R	R	-	S	S	-	2
Group109_version0.csv	Parabacteroides_sp_D13	1	S	S	S	S	S	S	S	0
Group109_version0.csv	Alistipes_finegoldii_DSM_17242	2	R	S	S	S	S	R	R	3
Group109_version0.csv	Marvinbryantia_formatexigens_I_52_DSM_14469	3	S	R	R	R	R	S	-	4
Group109_version0.csv	Porphyromonas_somerae_DSM_23386	4	R	S	S	R	S	S	R	3
Group109_version0.csv	Lachnospira_multipara_ATCC_19207	5	R	R	S	S	S	R	R	4
Group109_version0.csv	Bacteroides_sp_2_2_4	6	S	S	S	S	S	S	S	0
Group109_version0.csv	Achromobacter_xylosoxidans_A8	7	R	S	S	S	S	S	R	2
Group109_version0.csv	Atopobium_rimae_ATCC_49626	8	R	R	R	R	R	R	R	7	2	4	5	6	5	7	6	2	0.555556
Group10_version0.csv	Fusobacterium_nucleatum_subsp_vincentii_3_1_36A2	0	R	S	S	R	S	S	R	3
Group10_version0.csv	Clostridium_sordellii_ATCC_9714	1	R	R	R	R	R	R	R	7
Group10_version0.csv	Acidaminococcus_intestini_RyC_MR95	2	S	S	R	R	R	S	R	4
Group10_version0.csv	Ralstonia_sp_5_7_47FAA	3	S	S	S	S	S	S	S	0
Group10_version0.csv	Stenotrophomonas_rhizophila_PCA13	4	R	S	R	S	R	S	S	3
Group10_version0.csv	Enterococcus_dispar_ATCC_51266	5	R	R	R	R	R	R	R	7
Group10_version0.csv	Mitsuokella_multacida_DSM_20544	6	S	S	R	R	S	S	S	2
Group10_version0.csv	Fusobacterium_gonidiaformans_3_1_5R	7	-	S	R	R	S	S	S	2
Group10_version0.csv	Brevibacillus_brevis_NBRC_100599	8	R	S	S	S	S	S	R	2	1	3	7	3	3	5	7	4	0.507937
Group110_version0.csv	Hafnia_alvei_ATCC_51873	0	R	S	S	S	S	S	S	1
Group110_version0.csv	Prevotella_conceptionensis_9403948	1	R	R	S	R	S	R	R	5
Group110_version0.csv	Grimontia_hollisae_CIP_101886	2	R	S	S	R	S	R	S	3
Group110_version0.csv	Paenibacillus_daejeonensis_DSM_15491	3	S	S	S	S	S	S	R	1
Group110_version0.csv	Lactobacillus_salivarius_salivarius_UCC118	4	-	R	R	R	R	S	S	4
Group110_version0.csv	Lactobacillus_ultunensis_DSM_16047	5	-	S	R	R	R	S	-	3
Group110_version0.csv	Fusobacterium_nucleatum_subsp_animalis_3_1_33	6	-	S	S	R	S	S	-	1
Group110_version0.csv	Listeria_monocytogenes_serotype_7_SLCC_2482	7	R	R	S	S	S	S	S	2
Group110_version0.csv	Leuconostoc_argentinum_KCTC_3773	8	R	R	R	R	S	R	R	6	0	1	5	6	3	7	6	4	0.507937
Group112_version0.csv	Streptococcus_intermedius_JTH08	0	R	R	R	R	R	R	R	7
Group112_version0.csv	Clostridium_botulinum_Bf	1	R	S	S	S	S	S	S	1
Group112_version0.csv	Streptococcus_agalactiae_A909	2	R	S	R	R	S	S	R	4
Group112_version0.csv	Campylobacter_jejuni_jejuni_NCTC_11168	3	S	S	R	S	S	S	S	1
Group112_version0.csv	Lactobacillus_johnsonii_DPC_6026	4	S	R	R	R	R	R	S	5
Group112_version0.csv	Staphylococcus_haemolyticus_JCSC1435	5	R	R	R	S	S	S	S	3
Group112_version0.csv	Brevibacillus_brevis_NBRC_100599	6	R	S	S	S	S	S	R	2
Group112_version0.csv	Campylobacter_jejuni_jejuni_81_176	7	S	S	R	S	S	S	S	1
Group112_version0.csv	Clostridium_citroniae_WAL_17108	8	R	R	R	S	R	R	R	6	0	3	5	2	6	6	6	5	0.52381
Group113_version0.csv	Lactobacillus_plantarum_WCFS1	0	S	R	R	R	R	S	S	4
Group113_version0.csv	Bacteroides_fragilis_YCH46	1	S	S	S	S	S	S	S	0
Group113_version0.csv	Helicobacter_cinaedi_CCUG_18818	2	-	S	S	S	R	S	S	1
Group113_version0.csv	Citrobacter_amalonaticus_Y19	3	S	S	S	S	S	S	S	0
Group113_version0.csv	Bacteroides_nordii_CL02T12C05	4	R	S	S	S	S	S	R	2
Group113_version0.csv	Campylobacter_gracilis_RM3268	5	R	S	R	S	R	R	R	5
Group113_version0.csv	Halococcus_morrhuae_DSM1307	6	R	R	S	R	S	R	R	5
Group113_version0.csv	Arcobacter_butzleri_RM4018	7	R	R	S	S	S	R	R	4
Group113_version0.csv	Prevotella_bryantii_B14	8	S	S	S	S	S	S	R	1	2	4	6	7	7	6	6	4	0.634921
Group114_version0.csv	Aggregatibacter_aphrophilus_NJ8700	0	R	S	R	R	S	R	S	4
Group114_version0.csv	Bacteroides_sp_D1	1	S	S	S	S	S	S	S	0
Group114_version0.csv	Pediococcus_acidilactici_DSM_20284	2	S	R	R	R	R	S	-	4
Group114_version0.csv	Yersinia_enterocolitica_subsp_enterocolitica_8081	3	S	S	S	S	S	S	S	0
Group114_version0.csv	Butyrivibrio_crossotus_DSM_2876	4	S	S	R	S	S	S	-	1
Group114_version0.csv	Campylobacter_hominis_ATCC_BAA_381	5	R	S	R	S	R	S	R	4
Group114_version0.csv	Blastococcus_massiliensis_AP3	6	R	S	S	S	S	R	R	3
Group114_version0.csv	Ruminococcus_sp_5_1_39BFAA	7	S	S	S	S	R	S	-	1
Group114_version0.csv	Pyramidobacter_piscolens_W5455	8	R	R	R	R	R	R	R	7	2	5	7	4	6	5	6	3	0.571429
Group115_version0.csv	Actinomyces_georgiae_DSM_6843	0	R	R	R	S	S	R	R	5
Group115_version0.csv	Lactobacillus_acidophilus_NCFM	1	S	R	R	R	S	R	S	4
Group115_version0.csv	Collinsella_tanakaei_YIT_12063	2	R	R	R	R	R	R	R	7
Group115_version0.csv	Serratia_liquefaciens_ATCC_27592	3	R	S	S	S	S	S	S	1
Group115_version0.csv	Alistipes_putredinis_DSM_17216	4	R	R	S	R	S	R	R	5
Group115_version0.csv	Bacteroides_graminisolvens_DSM_19988	5	S	S	S	S	S	S	R	1
Group115_version0.csv	Enterococcus_dispar_ATCC_51266	6	R	R	R	R	R	R	R	7
Group115_version0.csv	Clostridium_difficile_R20291	7	S	S	S	R	R	S	S	2
Group115_version0.csv	Providencia_stuartii_ATCC_25827	8	-	S	R	S	S	S	S	1	0	3	4	4	4	6	4	4	0.460317
Group117_version0.csv	Lachnospiraceae_bacterium_sp_8_1_57FAA	0	S	S	S	S	R	S	-	1
Group117_version0.csv	Eubacterium_desmolans_ATCC_43058	1	R	R	R	R	R	R	R	7
Group117_version0.csv	Eggerthella_lenta_DSM_2243	2	R	R	R	R	S	R	S	5
Group117_version0.csv	Spirosoma_linguale_DSM_74	3	R	S	S	S	S	S	R	2
Group117_version0.csv	Ruminococcus_callidus_ATCC_2776001	4	R	R	S	S	S	R	R	4
Group117_version0.csv	Coprococcus_catus_GD_7	5	R	S	S	R	R	R	R	5
Group117_version0.csv	Megamonas_hypermegale_ART12_1	6	S	S	S	S	S	S	S	0
Group117_version0.csv	Citrobacter_youngae_ATCC_29220	7	S	S	S	S	S	S	S	0
Group117_version0.csv	Acinetobacter_radioresistens_NIPH_2130	8	R	S	S	S	S	R	R	3	2	3	6	7	6	6	4	3	0.555556
Group119_version0.csv	Abiotrophia_defectiva_ATCC_49176	0	R	R	S	R	R	R	R	6
Group119_version0.csv	Succinatimonas_hippei_YIT_12066	1	S	S	R	R	S	-	S	2
Group119_version0.csv	Bifidobacterium_thermophilum_RBL67	2	R	R	S	R	S	S	R	4
Group119_version0.csv	Streptococcus_constellatus_subsp_pharyngis_SK1060	3	R	R	R	R	R	R	R	7
Group119_version0.csv	Staphylococcus_simulans_ACS_120_V_Sch1	4	R	R	S	S	S	S	S	2
Group119_version0.csv	Bifidobacterium_animalis_lactis_AD011	5	S	R	R	-	S	S	-	2
Group119_version0.csv	Anaerostipes_caccae_DSM_14662	6	S	S	S	S	S	S	-	0
Group119_version0.csv	Fusobacterium_periodonticum_2_1_31	7	-	S	S	R	S	S	-	1
Group119_version0.csv	Clostridium_botulinum_E1_str_BoNT_E_Beluga	8	R	S	R	S	S	R	R	4	1	3	4	5	3	7	5	2	0.460317
Group11_version0.csv	Lactobacillus_reuteri_MM2_3_	0	-	S	R	-	R	S	S	2
Group11_version0.csv	Mycobacterium_avium_subsp_avium_ATCC_25291	1	S	S	S	S	S	S	S	0
Group11_version0.csv	Prevotella_brevis_ATCC_19188	2	R	S	S	S	S	S	R	2
Group11_version0.csv	Sphingomonas_paucimobilis_HER1398	3	R	R	S	S	R	R	R	5
Group11_version0.csv	Dialister_invisus_DSM_15470	4	R	R	R	R	R	R	R	7
Group11_version0.csv	Pseudomonas_stutzeri_DSM_4166	5	R	R	S	S	S	R	R	4
Group11_version0.csv	Porphyromonas_endodontalis_ATCC_35406	6	R	R	S	R	S	S	R	4
Group11_version0.csv	Enterococcus_caccae_ATCC_BAA_1240	7	R	R	R	R	R	R	S	6
Group11_version0.csv	Lactobacillus_coleohominis_101_4_CHN	8	R	R	R	R	R	R	R	7	1	1	3	5	4	4	4	3	0.380952
Group120_version0.csv	Bifidobacterium_longum_infantis_ATCC_15697	0	-	S	S	S	S	S	-	0
Group120_version0.csv	Listeria_monocytogenes_4b_F2365	1	R	R	S	S	S	S	S	2
Group120_version0.csv	Vibrio_furnissii_NCTC_11218	2	R	S	S	R	S	R	S	3
Group120_version0.csv	Prevotella_brevis_ATCC_19188	3	R	S	S	S	S	S	R	2
Group120_version0.csv	Escherichia_coli_UTI89_UPEC	4	-	S	S	S	S	S	S	0
Group120_version0.csv	Dialister_succinatiphilus_YIT_11850	5	R	S	R	S	R	R	R	5
Group120_version0.csv	Streptococcus_gallolyticus_subsp_gallolyticus_ATCC_43143	6	R	R	S	S	S	R	R	4
Group120_version0.csv	Catenibacterium_mitsuokai_DSM_15897	7	S	R	S	R	R	S	-	3
Group120_version0.csv	Neisseria_flavescens_SK114	8	R	S	S	S	S	S	R	2	2	1	6	8	7	7	6	3	0.603175
Group121_version0.csv	Streptococcus_sanguinis_SK36	0	R	R	R	R	R	R	R	7
Group121_version0.csv	Clostridium_symbiosum_ATCC_14940	1	R	R	S	R	R	R	R	6
Group121_version0.csv	Enterococcus_durans_ATCC_6056	2	R	R	S	R	S	R	R	5
Group121_version0.csv	Bacteroides_sp_20_3	3	S	S	S	S	R	S	S	1
Group121_version0.csv	Brachybacterium_paraconglomeratum_LC44	4	R	R	S	S	S	R	S	3
Group121_version0.csv	Staphylococcus_aureus_subsp_aureus_USA300_FPR3757	5	R	R	R	S	S	S	S	3
Group121_version0.csv	Streptococcus_australis_ATCC_700641	6	R	R	R	R	R	R	R	7
Group121_version0.csv	Campylobacter_hyointestinalis_subsp_hyointestinalis_LMG_9260	7	R	S	R	S	R	R	R	5
Group121_version0.csv	Prevotella_bryantii_B14	8	S	S	S	S	S	S	R	1	0	2	3	5	5	4	3	3	0.396825
Group122_version0.csv	Clostridium_indolis_DSM_755	0	R	R	R	S	R	R	R	6
Group122_version0.csv	Clostridium_citroniae_WAL_17108	1	R	R	R	S	R	R	R	6
Group122_version0.csv	Clostridium_cadaveris_AGR2141	2	R	R	R	R	S	R	R	6
Group122_version0.csv	Streptococcus_constellatus_subsp_constellatus_SK53	3	R	R	R	R	R	R	R	7
Group122_version0.csv	Nevskia_ramosa_DSM_11499	4	R	S	S	S	R	S	R	3
Group122_version0.csv	Rhodococcus_equi_NBRC_101255	5	R	S	S	S	S	R	R	3
Group122_version0.csv	Propionibacterium_acnes_KPA171202	6	S	S	R	R	S	S	S	2
Group122_version0.csv	Enterococcus_dispar_ATCC_51266	7	R	R	R	R	R	R	R	7
Group122_version0.csv	Ruminococcus_callidus_ATCC_2776001	8	R	R	S	S	S	R	R	4	0	1	3	3	5	4	2	1	0.301587
Group123_version0.csv	Haemophilus_parainfluenzae_T3T1	0	R	S	S	R	S	S	S	2
Group123_version0.csv	Bacillus_sonorensis_L12	1	R	R	S	S	S	S	S	2
Group123_version0.csv	Phascolarctobacterium_succinatutens_YIT_12067	2	S	S	R	S	S	S	-	1
Group123_version0.csv	Staphylococcus_saprophyticus_subsp_saprophyticus_ATCC_15305	3	R	R	R	S	S	S	S	3
Group123_version0.csv	Streptococcus_infantarius_subsp_infantarius_ATCC_BAA_102	4	S	S	S	-	S	S	S	0
Group123_version0.csv	Bacteroides_sp_20_3	5	S	S	S	S	R	S	S	1
Group123_version0.csv	Klebsiella_pneumoniae_pneumoniae_MGH78578	6	S	S	S	S	S	S	S	0
Group123_version0.csv	Escherichia_sp_1_1_43	7	-	R	R	S	R	S	S	3
Group123_version0.csv	Salmonella_enterica_enterica_sv_Typhimurium_LT2	8	S	S	S	S	S	S	S	0	3	5	6	6	7	7	9	8	0.761905
Group124_version0.csv	Fusobacterium_nucleatum_subsp_vincentii_3_1_36A2	0	R	S	S	R	S	S	R	3
Group124_version0.csv	Bacillus_cereus_G9842	1	S	S	S	S	S	S	S	0
Group124_version0.csv	Fusobacterium_nucleatum_subsp_animalis_7_1	2	-	S	S	R	S	S	S	1
Group124_version0.csv	Listeria_grayi_DSM_20601	3	S	S	R	S	S	S	S	1
Group124_version0.csv	Leuconostoc_mesenteroides_subsp_cremoris_ATCC_19254	4	S	S	R	R	S	S	-	2
Group124_version0.csv	Staphylococcus_capitis_CR0101	5	R	R	R	S	S	S	S	3
Group124_version0.csv	Lactobacillus_paracasei_subsp_paracasei_ATCC_25302	6	-	R	R	R	R	S	S	4
Group124_version0.csv	Olsenella_profusa_F019501	7	S	R	S	R	R	R	R	5
Group124_version0.csv	Blautia_producta_DSM_2950	8	R	R	S	R	S	S	R	4	1	4	5	5	3	7	8	5	0.587302
Group125_version0.csv	Prevotella_intermedia_ATCC_25611	0	S	S	S	R	S	S	R	2
Group125_version0.csv	Dysgonomonas_gadei_ATCC_BAA_286	1	R	S	S	S	S	S	R	2
Group125_version0.csv	Bradyrhizobium_japonicum_USDA_6	2	R	R	S	S	S	S	R	3
Group125_version0.csv	Neisseria_macacae_ATCC_33926	3	R	S	S	S	R	S	R	3
Group125_version0.csv	Clostridium_scindens_ATCC_35704	4	-	R	S	R	R	S	S	3
Group125_version0.csv	Eubacterium_eligens_ATCC_27750	5	R	S	S	S	S	S	S	1
Group125_version0.csv	Achromobacter_xylosoxidans_A8	6	R	S	S	S	S	S	R	2
Group125_version0.csv	Alcaligenes_faecalis_subsp_faecalis_NBRC_13111	7	S	S	S	S	S	S	R	1
Group125_version0.csv	Sphingomonas_paucimobilis_HER1398	8	R	R	S	S	R	R	R	5	0	2	6	9	7	6	8	2	0.634921
Group126_version0.csv	Escherichia_sp_3_2_53FAA	0	-	S	S	S	S	S	S	0
Group126_version0.csv	Paracoccus_yeei_ATCC_BAA_599	1	R	S	S	S	R	S	R	3
Group126_version0.csv	Fusobacterium_periodonticum_1_1_41FAA	2	S	S	S	R	S	S	-	1
Group126_version0.csv	Bacteroides_sp_D22	3	S	S	S	S	S	S	S	0
Group126_version0.csv	Escherichia_albertii_TW07627	4	R	S	S	S	S	S	S	1
Group126_version0.csv	Corynebacterium_propinquum_DSM_44285	5	R	S	R	S	S	R	R	4
Group126_version0.csv	Blautia_hydrogenotrophica_DSM_10507	6	S	R	R	R	R	S	-	4
Group126_version0.csv	Pseudomonas_oleovorans_MOIL14HWK12	7	R	S	S	S	R	S	S	2
Group126_version0.csv	Providencia_stuartii_ATCC_25827	8	-	S	R	S	S	S	S	1	2	3	8	6	7	6	8	5	0.68254
Group127_version0.csv	Corynebacterium_amycolatum_SK46	0	R	S	S	S	S	R	R	3
Group127_version0.csv	Kurthia_massiliensis_JC30	1	R	R	R	S	S	S	R	4
Group127_version0.csv	Odoribacter_splanchnicus_1651_6_DSM_20712	2	S	S	S	S	S	S	S	0
Group127_version0.csv	Bacillus_amyloliquefaciens_subsp_amyloliquefaciens_DC_12	3	R	R	S	S	S	S	S	2
Group127_version0.csv	Lactobacillus_crispatus_125_2_CHN	4	-	S	R	R	R	S	-	3
Group127_version0.csv	Subdoligranulum_variabile_DSM_15176	5	-	R	R	R	R	-	S	4
Group127_version0.csv	Clostridium_sp_SY8519	6	S	S	S	S	R	S	R	2
Group127_version0.csv	Acinetobacter_johnsonii_SH046	7	R	S	S	S	S	S	R	2
Group127_version0.csv	Veillonella_dispar_ATCC_17748	8	R	S	R	S	R	R	S	4	1	2	6	5	7	5	6	4	0.555556
Group128_version0.csv	Moraxella_catarrhalis_RH4	0	R	R	S	S	S	R	R	4
Group128_version0.csv	Fusobacterium_periodonticum_2_1_31	1	-	S	S	R	S	S	-	1
Group128_version0.csv	Bifidobacterium_breve_UCC2003_NCIMB8807	2	S	R	R	R	S	S	S	3
Group128_version0.csv	Bifidobacterium_catenulatum_DSM_16992	3	S	R	S	R	S	S	-	2
Group128_version0.csv	Bacteroides_vulgatus_ATCC_8482	4	S	S	S	S	S	S	S	0
Group128_version0.csv	Bacteroides_sp_D20	5	S	S	S	S	S	S	S	0
Group128_version0.csv	Methanosphaera_stadtmanae_DSM_3091	6	R	R	R	R	S	R	R	6
Group128_version0.csv	Yersinia_bercovieri_ATCC_43970	7	R	S	S	S	S	S	S	1
Group128_version0.csv	Lachnospira_multipara_ATCC_19207	8	R	R	S	S	S	R	R	4	2	4	4	7	5	9	6	4	0.619048
Group129_version0.csv	Streptococcus_thermophilus_LMG_18311	0	S	R	R	R	S	S	-	3
Group129_version0.csv	Dorea_formicigenerans_ATCC_27755	1	R	S	S	R	S	S	S	2
Group129_version0.csv	Prevotella_nanceiensis_DSM_19126	2	R	S	R	R	S	S	R	4
Group129_version0.csv	Clostridium_nexile_DSM_1787	3	S	R	S	R	R	S	-	3
Group129_version0.csv	Microbacterium_oleivorans_NBRC_103075	4	R	S	S	S	S	S	S	1
Group129_version0.csv	Eggerthella_sp_1_3_56FAA	5	-	R	R	S	S	S	S	2
Group129_version0.csv	Lactococcus_lactis_subsp_lactis_Il1403	6	R	S	R	S	S	S	S	2
Group129_version0.csv	Streptococcus_pleomorphus_DSM_20574	7	R	R	R	R	R	R	R	7
Group129_version0.csv	Eubacterium_ventriosum_ATCC_27560	8	S	R	S	S	S	S	S	1	0	3	4	4	4	7	8	5	0.555556
Group12_version0.csv	Lactobacillus_fermentum_ATCC_14931	0	R	S	R	-	S	S	S	2
Group12_version0.csv	Escherichia_sp_3_2_53FAA	1	-	S	S	S	S	S	S	0
Group12_version0.csv	Ruminococcus_gauvreauii_DSM_19829	2	R	R	S	S	S	S	R	3
Group12_version0.csv	Propionibacterium_acnes_KPA171202	3	S	S	R	R	S	S	S	2
Group12_version0.csv	Clostridium_methoxybenzovorans_SR3	4	R	R	R	S	R	R	R	6
Group12_version0.csv	Capnocytophaga_sputigena_ATCC_33612	5	R	S	R	R	S	S	R	4
Group12_version0.csv	Enterococcus_sp_7L76	6	S	R	R	R	R	S	S	4
Group12_version0.csv	Lactobacillus_oris_F0423	7	S	R	R	R	R	R	R	6
Group12_version0.csv	Clostridium_butyricum_E4_str_BoNT_E_BL5262	8	S	S	S	S	S	S	S	0	2	4	5	3	4	6	7	5	0.539683
Group130_version0.csv	Prevotella_nanceiensis_DSM_19126	0	R	S	R	R	S	S	R	4
Group130_version0.csv	Prevotella_melaninogenica_ATCC_25845	1	R	S	S	R	S	S	R	3
Group130_version0.csv	Clostridium_acetobutylicum_ATCC_824	2	R	R	S	S	S	R	R	4
Group130_version0.csv	Erysipelotrichaceae_bacterium_sp_3_1_53	3	-	S	R	R	R	S	-	3
Group130_version0.csv	Lactobacillus_plantarum_JDM1	4	S	R	R	R	R	S	S	4
Group130_version0.csv	Staphylococcus_vitulinus_F1028	5	R	R	R	S	S	S	S	3
Group130_version0.csv	Bartonella_quintana_Toulouse	6	R	S	R	S	S	R	R	4
Group130_version0.csv	Neisseria_flavescens_SK114	7	R	S	S	S	S	S	R	2
Group130_version0.csv	Propionibacterium_freudenreichii_subsp_shermanii_CIRM_BIA1	8	S	S	S	R	S	S	S	1	0	2	6	4	4	7	7	3	0.52381
Group131_version0.csv	Lactobacillus_brevis_subsp_gravesensis_ATCC_27305	0	-	R	R	R	S	S	S	3
Group131_version0.csv	Geobacillus_vulcani_PSS1	1	R	R	S	S	S	S	R	3
Group131_version0.csv	Staphylococcus_arlettae_CVD059	2	R	R	S	S	S	S	S	2
Group131_version0.csv	Pediococcus_acidilactici_DSM_20284	3	S	R	R	R	R	S	-	4
Group131_version0.csv	Enterococcus_dispar_ATCC_51266	4	R	R	R	R	R	R	R	7
Group131_version0.csv	Streptococcus_infantis_ATCC_700779	5	R	R	R	R	S	R	R	6
Group131_version0.csv	Stenotrophomonas_rhizophila_PCA13	6	R	S	R	S	R	S	S	3
Group131_version0.csv	Bifidobacterium_mongoliense_DSM_21395	7	R	R	R	R	R	R	R	7
Group131_version0.csv	Bifidobacterium_thermacidophilum_subsp_thermacidophilum_DSM_15837	8	R	R	S	R	S	S	S	3	0	1	1	3	3	5	6	4	0.365079
Group132_version0.csv	Slackia_piriformis_YIT_12062	0	R	R	S	R	S	R	R	5
Group132_version0.csv	Bacteroides_eggerthii_DSM_20697	1	S	S	S	S	S	S	S	0
Group132_version0.csv	Clostridium_glycolicum_ATCC_14880	2	R	R	S	S	S	R	R	4
Group132_version0.csv	Porphyromonas_asaccharolytica_DSM_20707	3	R	R	S	S	S	R	R	4
Group132_version0.csv	Eubacterium_rectale_M104_1	4	S	S	S	S	S	S	S	0
Group132_version0.csv	Lactobacillus_reuteri_F275_JCM_1112	5	-	S	R	R	R	S	S	3
Group132_version0.csv	Bifidobacterium_animalis_lactis_Bi_07	6	R	R	R	R	S	R	S	5
Group132_version0.csv	Clostridium_sporosphaeroides_DSM_1294	7	R	R	R	S	R	R	R	6
Group132_version0.csv	Bacteroides_pectinophilus_ATCC_43243	8	-	R	R	-	R	S	-	3	2	2	3	5	5	6	4	4	0.460317
Group133_version0.csv	Enterococcus_phoeniculicola_ATCC_BAA_412	0	S	R	R	R	R	R	R	6
Group133_version0.csv	Pseudoramibacter_alactolyticus_ATCC_23263	1	R	R	S	S	R	R	R	5
Group133_version0.csv	Cetobacterium_somerae_ATCC_BAA_47401	2	R	S	R	R	S	R	R	5
Group133_version0.csv	Kocuria_palustris_PEL	3	R	R	R	S	S	R	R	5
Group133_version0.csv	Rothia_mucilaginosa_DY_18	4	R	R	R	R	S	R	R	6
Group133_version0.csv	Eubacterium_biforme_DSM_3989	5	-	S	R	R	R	S	-	3
Group133_version0.csv	Catenibacterium_mitsuokai_DSM_15897	6	S	R	S	R	R	S	-	3
Group133_version0.csv	Fusobacterium_gonidiaformans_3_1_5R	7	-	S	R	R	S	S	S	2
Group133_version0.csv	Clostridium_cellobioparum_DSM_1351	8	R	R	S	S	S	S	R	3	0	2	3	3	3	5	4	1	0.333333
Group134_version0.csv	Bacteroides_sp_1_1_6	0	S	S	S	S	S	S	S	0
Group134_version0.csv	Prevotella_buccae_ATCC_33574	1	R	S	S	S	S	S	R	2
Group134_version0.csv	Parvimonas_micra_ATCC_33270	2	-	R	R	R	S	S	S	3
Group134_version0.csv	Enterococcus_avium_ATCC_14025	3	R	R	R	S	R	R	R	6
Group134_version0.csv	Bilophila_wadsworthia_3_1_6	4	-	S	S	S	S	S	S	0
Group134_version0.csv	Peptostreptococcus_stomatis_DSM_17678	5	R	R	S	R	S	R	R	5
Group134_version0.csv	Paenibacillus_daejeonensis_DSM_15491	6	S	S	S	S	S	S	R	1
Group134_version0.csv	Ruminococcus_torques_ATCC_27756	7	-	S	S	S	R	S	-	1
Group134_version0.csv	Fusobacterium_mortiferum_ATCC_9817	8	-	S	S	R	S	-	S	1	2	2	6	7	6	7	6	4	0.603175
Group135_version0.csv	Bacteroides_fragilis_3_1_12	0	S	S	S	S	S	S	S	0
Group135_version0.csv	Capnocytophaga_ochracea_DSM_7271	1	R	S	R	R	S	S	R	4
Group135_version0.csv	Corynebacterium_durum_F0235	2	R	S	R	S	S	R	S	3
Group135_version0.csv	Prevotella_corporis_DSM_18810	3	S	S	S	R	S	S	R	2
Group135_version0.csv	Lactobacillus_casei_casei_BL23	4	-	R	R	R	R	S	S	4
Group135_version0.csv	Acinetobacter_lwoffii_WJ10621	5	R	S	S	S	S	S	R	2
Group135_version0.csv	Clostridium_sticklandii_DSM_519	6	R	R	S	S	S	S	R	3
Group135_version0.csv	Bifidobacterium_animalis_lactis_AD011	7	S	R	R	-	S	S	-	2
Group135_version0.csv	Bacillus_fordii_DSM_16014	8	R	R	S	S	S	S	S	2	1	3	5	5	5	8	8	4	0.603175
Group136_version0.csv	Aeromonas_caviae_Ae398	0	R	S	S	S	S	S	S	1
Group136_version0.csv	Enterococcus_gallinarum_EG2	1	R	R	R	S	R	S	R	5
Group136_version0.csv	Corynebacterium_amycolatum_SK46	2	R	S	S	S	S	R	R	3
Group136_version0.csv	Butyrivibrio_fibrisolvens_16_4	3	S	S	S	S	S	S	-	0
Group136_version0.csv	Ruminococcus_obeum_A2_162	4	S	S	S	R	R	S	-	2
Group136_version0.csv	Bacteroides_sp_9_1_42FAA	5	S	S	S	S	S	S	S	0
Group136_version0.csv	Bifidobacterium_bifidum_PRL2010	6	S	R	S	R	S	S	S	2
Group136_version0.csv	Lactobacillus_buchneri_ATCC_11577	7	S	R	R	R	S	S	S	3
Group136_version0.csv	Veillonella_sp_6_1_27	8	-	S	R	S	R	S	S	2	2	5	6	6	6	6	8	5	0.666667
Group137_version0.csv	Gordonibacter_pamelaeae_7_10_1_bT_DSM_19378	0	S	R	R	R	S	S	S	3
Group137_version0.csv	Bacteroides_sp_4_1_36	1	S	S	S	S	S	S	S	0
Group137_version0.csv	Parabacteroides_distasonis_ATCC_8503	2	S	S	S	S	S	S	R	1
Group137_version0.csv	Streptococcus_lutetiensis_033	3	R	S	S	R	S	S	R	3
Group137_version0.csv	Prevotella_salivae_DSM_15606	4	S	S	R	S	S	S	S	1
Group137_version0.csv	Lactobacillus_reuteri_MM2_3_	5	-	S	R	-	R	S	S	2
Group137_version0.csv	Bifidobacterium_longum_infantis_157F_NC	6	S	R	S	-	S	S	-	1
Group137_version0.csv	Afipia_birgiae_34632	7	S	R	S	S	S	S	R	2
Group137_version0.csv	Peptostreptococcus_anaerobius_DSM_2949	8	R	R	S	R	S	R	R	5	1	6	5	6	4	8	8	4	0.650794
Group138_version0.csv	Bacillus_cereus_G9842	0	S	S	S	S	S	S	S	0
Group138_version0.csv	Aneurinibacillus_aneurinilyticus_ATCC_12856	1	R	R	S	S	S	S	S	2
Group138_version0.csv	Lactobacillus_pentosus_KCA1	2	S	R	R	R	R	R	S	5
Group138_version0.csv	Granulicatella_adiacens_ATCC_49175	3	R	R	R	R	R	R	R	7
Group138_version0.csv	Pediococcus_acidilactici_7_4	4	S	R	R	-	R	S	-	3
Group138_version0.csv	Lysinibacillus_sphaericus_C3_41	5	R	R	S	S	S	S	S	2
Group138_version0.csv	Filifactor_alocis_ATCC_35896	6	R	R	S	R	S	R	R	5
Group138_version0.csv	Bacteroides_sp_3_1_40A	7	S	S	S	S	S	S	S	0
Group138_version0.csv	Parasutterella_excrementihominis_YIT_11859	8	R	S	R	S	R	R	R	5	2	4	3	5	5	5	5	5	0.507937
Group139_version0.csv	Leuconostoc_lactis_KACC_91922	0	R	R	R	R	S	R	R	6
Group139_version0.csv	Providencia_alcalifaciens_DSM_30120	1	-	S	R	S	S	S	S	1
Group139_version0.csv	Hafnia_alvei_BIDMC_31	2	R	S	S	S	S	S	S	1
Group139_version0.csv	Bifidobacterium_boum_DSM_20432	3	R	R	S	R	S	R	R	5
Group139_version0.csv	Lactobacillus_coleohominis_101_4_CHN	4	R	R	R	R	R	R	R	7
Group139_version0.csv	Escherichia_coli_UTI89_UPEC	5	-	S	S	S	S	S	S	0
Group139_version0.csv	Bifidobacterium_breve_UCC2003_NCIMB8807	6	S	R	R	R	S	S	S	3
Group139_version0.csv	Lactobacillus_gasseri_ATCC_33323	7	S	R	R	R	R	R	S	5
Group139_version0.csv	Veillonella_dispar_ATCC_17748	8	R	S	R	S	R	R	S	4	1	2	4	3	4	6	4	6	0.460317
Group13_version0.csv	Atopobium_rimae_ATCC_49626	0	R	R	R	R	R	R	R	7
Group13_version0.csv	Acidaminococcus_intestini_RyC_MR95	1	S	S	R	R	R	S	R	4
Group13_version0.csv	Corynebacterium_tuberculostearicum_SK141	2	R	S	R	S	S	S	S	2
Group13_version0.csv	Bifidobacterium_stercoris_DSM_24849	3	R	R	R	S	S	S	R	4
Group13_version0.csv	Eubacterium_rectale_ATCC_33656	4	S	S	S	S	S	R	S	1
Group13_version0.csv	Actinomyces_georgiae_DSM_6843	5	R	R	R	S	S	R	R	5
Group13_version0.csv	Bacteroides_sp_4_1_36	6	S	S	S	S	S	S	S	0
Group13_version0.csv	Paracoccus_yeei_ATCC_BAA_599	7	R	S	S	S	R	S	R	3
Group13_version0.csv	Cellulosimicrobium_cellulans_J36	8	R	R	R	-	S	R	S	4	1	3	5	3	6	6	5	4	0.507937
Group140_version0.csv	Actinobacillus_pleuropneumoniae_L20	0	R	S	S	R	S	S	S	2
Group140_version0.csv	Escherichia_hermannii_NBRC_105704	1	R	S	S	S	S	R	S	2
Group140_version0.csv	Lactobacillus_reuteri_MM2_3_	2	-	S	R	-	R	S	S	2
Group140_version0.csv	Listeria_monocytogenes_4b_F2365	3	R	R	S	S	S	S	S	2
Group140_version0.csv	Bacteroides_sp_3_1_33FAA	4	S	S	S	S	S	S	S	0
Group140_version0.csv	Clostridium_botulinum_E1_str_BoNT_E_Beluga	5	R	S	R	S	S	R	R	4
Group140_version0.csv	Bifidobacterium_stercoris_DSM_24849	6	R	R	R	S	S	S	R	4
Group140_version0.csv	Campylobacter_gracilis_RM3268	7	R	S	R	S	R	R	R	5
Group140_version0.csv	Parasutterella_excrementihominis_YIT_11859	8	R	S	R	S	R	R	R	5	1	1	7	4	7	6	5	5	0.555556
Group141_version0.csv	Bacillus_flexus_27Col1_1E	0	R	R	S	S	S	S	S	2
Group141_version0.csv	Streptococcus_gallolyticus_subsp_gallolyticus_ATCC_43143	1	R	R	S	S	S	R	R	4
Group141_version0.csv	Weissella_confusa_LBAE_C39_2	2	R	R	R	R	R	R	R	7
Group141_version0.csv	Clostridium_symbiosum_ATCC_14940	3	R	R	S	R	R	R	R	6
Group141_version0.csv	Serratia_liquefaciens_ATCC_27592	4	R	S	S	S	S	S	S	1
Group141_version0.csv	Gemella_sanguinis_M325	5	S	R	R	R	R	R	R	6
Group141_version0.csv	Klebsiella_oxytoca_KCTC_1686	6	R	R	S	S	S	S	S	2
Group141_version0.csv	Butyrivibrio_crossotus_DSM_2876	7	S	S	R	S	S	S	-	1
Group141_version0.csv	Peptoniphilus_lacrimalis_DSM_7455	8	R	R	S	R	R	R	R	6	0	2	2	6	5	5	4	3	0.428571
Group142_version0.csv	Enterococcus_faecalis_TX2134	0	S	R	R	S	R	S	S	3
Group142_version0.csv	Akkermansia_muciniphila_ATCC_BAA_835	1	S	S	S	S	S	S	R	1
Group142_version0.csv	Blautia_wexlerae_DSM_19850	2	R	R	S	S	R	R	R	5
Group142_version0.csv	Neisseria_macacae_ATCC_33926	3	R	S	S	S	R	S	R	3
Group142_version0.csv	Campylobacter_coli_JV20	4	S	S	R	S	R	S	S	2
Group142_version0.csv	Vibrio_mimicus_MB_451	5	R	S	S	S	S	R	S	2
Group142_version0.csv	Bifidobacterium_longum_longum_ATCC_55813	6	S	R	S	-	S	S	-	1
Group142_version0.csv	Ruminococcus_champanellensis_18P13	7	-	R	S	-	R	S	-	2
Group142_version0.csv	Clostridium_sartagoforme_AAU1	8	R	R	R	S	R	R	R	6	0	4	4	6	7	3	6	3	0.52381
Group143_version0.csv	Rhodococcus_rhodochrous_ATCC_21198	0	R	S	S	S	S	R	S	2
Group143_version0.csv	Gordonia_rubripertincta_NBRC_101908	1	R	S	S	S	S	S	R	2
Group143_version0.csv	Staphylococcus_arlettae_CVD059	2	R	R	S	S	S	S	S	2
Group143_version0.csv	Brevibacterium_casei_S18	3	R	S	S	S	S	R	R	3
Group143_version0.csv	Bacillus_cereus_AH187_F4810_72	4	S	S	S	S	S	S	S	0
Group143_version0.csv	Brevibacillus_agri_BAB_2500	5	R	R	S	S	S	S	S	2
Group143_version0.csv	Aeromonas_jandaei_Riv2	6	R	S	S	S	S	S	S	1
Group143_version0.csv	Lactobacillus_salivarius_HO66_ATCC_11741	7	-	R	R	R	R	S	S	4
Group143_version0.csv	Streptococcus_pneumoniae_G54	8	R	R	R	R	S	R	R	6	1	1	5	7	7	8	6	6	0.634921
Group144_version0.csv	Clostridium_symbiosum_WAL_14673	0	S	S	S	-	R	S	-	1
Group144_version0.csv	Prevotella_bryantii_C21a	1	S	S	S	S	S	S	R	1
Group144_version0.csv	Bacteroides_thetaiotaomicron_VPI_5482	2	S	S	S	S	S	S	S	0
Group144_version0.csv	Lactobacillus_casei_casei_BL23	3	-	R	R	R	R	S	S	4
Group144_version0.csv	Helicobacter_pylori_26695	4	-	S	S	S	R	S	S	1
Group144_version0.csv	Filifactor_alocis_ATCC_35896	5	R	R	S	R	S	R	R	5
Group144_version0.csv	Anaerostipes_caccae_DSM_14662	6	S	S	S	S	S	S	-	0
Group144_version0.csv	Klebsiella_oxytoca_KCTC_1686	7	R	R	S	S	S	S	S	2
Group144_version0.csv	Bacteroides_eggerthii_1_2_48FAA	8	S	S	S	S	S	S	S	0	3	5	6	8	6	6	8	5	0.698413
Group145_version0.csv	Succinatimonas_hippei_YIT_12066	0	S	S	R	R	S	-	S	2
Group145_version0.csv	Providencia_rettgeri_DSM_1131	1	-	S	R	S	S	S	S	1
Group145_version0.csv	Streptococcus_mutans_ATCC_25175	2	R	R	S	R	S	R	R	5
Group145_version0.csv	Bacteroides_ureolyticus_DSM_20703	3	R	S	R	S	S	R	R	4
Group145_version0.csv	Leuconostoc_gelidum_JB7	4	R	R	R	R	R	R	R	7
Group145_version0.csv	Staphylococcus_capitis_CR0101	5	R	R	R	S	S	S	S	3
Group145_version0.csv	Peptoniphilus_timonensis_JC401	6	R	R	R	R	R	R	R	7
Group145_version0.csv	Actinobacillus_pleuropneumoniae_L20	7	R	S	S	R	S	S	S	2
Group145_version0.csv	Neisseria_subflava_NJ9703	8	R	S	S	S	S	S	R	2	0	1	5	3	4	7	4	4	0.444444
Group146_version0.csv	Clostridium_viride_DSM_6836	0	R	R	S	S	S	R	R	4
Group146_version0.csv	Fusobacterium_gonidiaformans_3_1_5R	1	-	S	R	R	S	S	S	2
Group146_version0.csv	Ureibacillus_thermosphaericus_str_Thermo_BF	2	R	R	S	S	S	S	S	2
Group146_version0.csv	Prevotella_melaninogenica_ATCC_25845	3	R	S	S	R	S	S	R	3
Group146_version0.csv	Staphylococcus_warneri_SG1	4	R	R	R	S	S	S	S	3
Group146_version0.csv	Lactobacillus_paracasei_subsp_paracasei_8700_2	5	-	R	R	R	R	S	S	4
Group146_version0.csv	Prevotella_shahii_JCM_12083	6	R	S	S	R	S	S	R	3
Group146_version0.csv	Barnesiella_intestinihominis_YIT_11860	7	R	R	S	S	S	R	S	3
Group146_version0.csv	Clostridium_sp_SY8519	8	S	S	S	S	R	S	R	2	0	1	4	6	5	7	7	5	0.555556
Group147_version0.csv	Streptococcus_salivarius_JIM8777	0	R	R	S	R	S	R	R	5
Group147_version0.csv	Haemophilus_parainfluenzae_T3T1	1	R	S	S	R	S	S	S	2
Group147_version0.csv	Campylobacter_lari_RM2100	2	R	R	R	S	S	R	R	5
Group147_version0.csv	Bacillus_cereus_G9842	3	S	S	S	S	S	S	S	0
Group147_version0.csv	Megamonas_hypermegale_ART12_1	4	S	S	S	S	S	S	S	0
Group147_version0.csv	Methanobrevibacter_smithii_ATCC_35061	5	R	S	S	R	S	S	S	2
Group147_version0.csv	Propionibacterium_acnes_KPA171202	6	S	S	R	R	S	S	S	2
Group147_version0.csv	Eggerthella_lenta_DSM_2243	7	R	R	R	R	S	R	S	5
Group147_version0.csv	Agrobacterium_tumefaciens_F2	8	R	R	S	S	S	S	R	3	2	3	5	6	4	9	6	6	0.619048
Group148_version0.csv	Enterococcus_sp_7L76	0	S	R	R	R	R	S	S	4
Group148_version0.csv	Campylobacter_upsaliensis_JV21	1	-	S	R	S	R	S	S	2
Group148_version0.csv	Succinatimonas_hippei_YIT_12066	2	S	S	R	R	S	-	S	2
Group148_version0.csv	Corynebacterium_ulcerans_809	3	R	R	R	S	S	R	S	4
Group148_version0.csv	Lysinibacillus_fusiformis_ZB2	4	R	R	S	S	S	S	S	2
Group148_version0.csv	Clostridium_tyrobutyricum_DSM_2637	5	R	R	S	S	S	R	R	4
Group148_version0.csv	Dorea_formicigenerans_ATCC_27755	6	R	S	S	R	S	S	S	2
Group148_version0.csv	Afipia_birgiae_34632	7	S	R	S	S	S	S	R	2
Group148_version0.csv	Gordonia_terrae_C_6	8	R	S	S	S	S	R	R	3	0	3	4	5	6	7	5	6	0.571429
Group149_version0.csv	Actinomyces_cardiffensis_F0333	0	R	R	R	S	S	R	R	5
Group149_version0.csv	Vibrio_parahaemolyticus_RIMD_2210633	1	R	S	S	S	S	S	S	1
Group149_version0.csv	Actinomyces_oris_K20	2	R	R	R	R	S	R	R	6
Group149_version0.csv	Bifidobacterium_breve_HPH0326	3	S	R	S	R	S	S	R	3
Group149_version0.csv	Fusobacterium_mortiferum_ATCC_9817	4	-	S	S	R	S	-	S	1
Group149_version0.csv	Bacillus_pseudofirmus_OF4	5	R	S	S	S	S	S	R	2
Group149_version0.csv	Bifidobacterium_animalis_lactis_AD011	6	S	R	R	-	S	S	-	2
Group149_version0.csv	Prevotella_corporis_DSM_18810	7	S	S	S	R	S	S	R	2
Group149_version0.csv	Clostridium_butyricum_E4_str_BoNT_E_BL5262	8	S	S	S	S	S	S	S	0	1	4	5	6	4	9	6	3	0.587302
Group14_version0.csv	Bacteroides_xylanisolvens_SD_CC_1b	0	S	S	S	S	S	S	S	0
Group14_version0.csv	Bifidobacterium_thermophilum_RBL67	1	R	R	S	R	S	S	R	4
Group14_version0.csv	Dorea_longicatena_DSM_13814	2	S	S	S	S	S	S	-	0
Group14_version0.csv	Yersinia_pseudotuberculosis_YPIII	3	S	S	S	S	S	S	S	0
Group14_version0.csv	Oribacterium_sinus_F0268	4	R	R	R	R	R	R	R	7
Group14_version0.csv	Campylobacter_curvus_525_92	5	R	S	R	S	R	S	R	4
Group14_version0.csv	Lactococcus_lactis_subsp_lactis_Il1403	6	R	S	R	S	S	S	S	2
Group14_version0.csv	Bifidobacterium_animalis_lactis_V9	7	R	R	R	R	S	R	R	6
Group14_version0.csv	Staphylococcus_vitulinus_F1028	8	R	R	R	S	S	S	S	3	3	3	5	4	6	7	7	4	0.571429
Group150_version0.csv	Bacillus_nealsonii_AAU1	0	R	R	S	S	S	S	S	2
Group150_version0.csv	Eikenella_corrodens_ATCC_23834	1	R	S	S	S	S	S	S	1
Group150_version0.csv	Desulfovibrio_piger_ATCC_29098	2	S	S	S	S	S	S	S	0
Group150_version0.csv	Clostridium_saccharoperbutylacetonicum_N1_4_HMT	3	R	R	S	S	S	S	R	3
Group150_version0.csv	Geobacillus_vulcani_PSS1	4	R	R	S	S	S	S	R	3
Group150_version0.csv	Afipia_birgiae_34632	5	S	R	S	S	S	S	R	2
Group150_version0.csv	Dyadobacter_beijingensis_DSM_21582	6	R	S	S	S	S	S	S	1
Group150_version0.csv	Butyrivibrio_fibrisolvens_16_4	7	S	S	S	S	S	S	-	0
Group150_version0.csv	Methanomassiliicoccus_luminyensis_B10	8	R	R	S	R	S	R	R	5	2	3	4	9	8	9	8	4	0.714286
Group151_version0.csv	Neisseria_subflava_NJ9703	0	R	S	S	S	S	S	R	2
Group151_version0.csv	Lactobacillus_reuteri_CF48_3A_	1	-	R	R	R	R	-	S	4
Group151_version0.csv	Bacteroides_sp_2_1_33B	2	S	S	S	S	S	S	S	0
Group151_version0.csv	Gordonia_rubripertincta_NBRC_101908	3	R	S	S	S	S	S	R	2
Group151_version0.csv	Methanomassiliicoccus_luminyensis_B10	4	R	R	S	R	S	R	R	5
Group151_version0.csv	Lactobacillus_casei_ATCC_334	5	-	R	R	R	R	S	S	4
Group151_version0.csv	Enterococcus_hirae_ATCC_9790	6	R	R	R	R	S	R	R	6
Group151_version0.csv	Lactobacillus_mucosae_LM1	7	S	R	R	R	R	R	R	6
Group151_version0.csv	Corynebacterium_aurimucosum_ATCC_700975	8	R	S	R	S	S	S	S	2	1	2	4	4	4	6	5	4	0.460317
Group152_version0.csv	Plesiomonas_shigelloides_302_73	0	R	S	S	S	S	S	S	1
Group152_version0.csv	Streptococcus_thoraltensis_DSM_12221	1	R	R	R	R	R	R	R	7
Group152_version0.csv	Eubacterium_hallii_DSM_3353	2	S	S	S	S	S	S	S	0
Group152_version0.csv	Fusobacterium_varium_ATCC_27725	3	-	S	S	R	S	S	S	1
Group152_version0.csv	Ruminococcus_bicirculans_80_3	4	R	R	S	R	S	R	R	5
Group152_version0.csv	Kurthia_massiliensis_JC30	5	R	R	R	S	S	S	R	4
Group152_version0.csv	Pyramidobacter_piscolens_W5455	6	R	R	R	R	R	R	R	7
Group152_version0.csv	Lactobacillus_ultunensis_DSM_16047	7	-	S	R	R	R	S	-	3
Group152_version0.csv	Atopobium_minutum_10063974	8	R	R	R	R	R	R	R	7	1	1	4	4	3	5	5	3	0.396825
Group153_version0.csv	Lactobacillus_mucosae_LM1	0	S	R	R	R	R	R	R	6
Group153_version0.csv	Streptococcus_gallolyticus_subsp_gallolyticus_ATCC_43143	1	R	R	S	S	S	R	R	4
Group153_version0.csv	Weissella_confusa_LBAE_C39_2	2	R	R	R	R	R	R	R	7
Group153_version0.csv	Clostridium_sp_7_2_43FAA	3	-	R	R	R	S	-	-	3
Group153_version0.csv	Streptococcus_sp_I_P16	4	R	R	R	R	S	R	R	6
Group153_version0.csv	Prevotella_oralis_ATCC_33269	5	R	S	S	R	S	S	R	3
Group153_version0.csv	Peptoniphilus_indolicus_ATCC_29427	6	R	R	R	R	S	R	R	6
Group153_version0.csv	Fusobacterium_periodonticum_1_1_41FAA	7	S	S	S	R	S	S	-	1
Group153_version0.csv	Bacillus_altitudinis_41KF2b	8	R	R	S	S	S	S	S	2	0	2	2	4	2	7	3	1	0.333333
Group154_version0.csv	Ruminococcus_bromii_L2_63	0	S	R	S	-	R	S	S	2
Group154_version0.csv	Streptococcus_parauberis_KCTC_11537	1	S	R	R	R	R	R	R	6
Group154_version0.csv	Veillonella_atypica_ACS_049_V_Sch6	2	R	S	R	S	R	R	S	4
Group154_version0.csv	Anaerococcus_vaginalis_ATCC_51170	3	R	R	R	R	S	R	R	6
Group154_version0.csv	Pediococcus_acidilactici_DSM_20284	4	S	R	R	R	R	S	-	4
Group154_version0.csv	Bacteroides_vulgatus_ATCC_8482	5	S	S	S	S	S	S	S	0
Group154_version0.csv	Ruminococcus_torques_L2_14	6	S	R	S	S	S	S	S	1
Group154_version0.csv	Prevotella_melaninogenica_ATCC_25845	7	R	S	S	R	S	S	R	3
Group154_version0.csv	Microbacterium_gubbeenense_DSM_15944	8	R	S	S	S	S	S	R	2	1	5	4	5	4	5	6	4	0.52381
Group155_version0.csv	Enterobacter_hormaechei_YT2	0	R	S	S	S	S	R	S	2
Group155_version0.csv	Lactobacillus_rhamnosus_LMS2_1	1	-	R	R	R	R	S	S	4
Group155_version0.csv	Clostridium_asparagiforme_DSM_15981	2	S	R	R	R	R	-	-	4
Group155_version0.csv	Eggerthella_lenta_DSM_2243	3	R	R	R	R	S	R	S	5
Group155_version0.csv	Butyricimonas_virosa_DSM_23226	4	R	S	S	R	S	S	R	3
Group155_version0.csv	Prevotella_loescheii_DSM_19665	5	S	S	S	R	S	S	R	2
Group155_version0.csv	Streptococcus_sanguinis_SK36	6	R	R	R	R	R	R	R	7
Group155_version0.csv	Lactobacillus_vaginalis_ATCC_49540	7	S	R	R	R	S	R	R	5
Group155_version0.csv	Ruminococcus_champanellensis_18P13	8	-	R	S	-	R	S	-	2	0	3	3	4	1	5	4	3	0.365079
Group156_version0.csv	Clostridium_methylpentosum_R2_DSM_5476	0	S	R	R	S	S	S	-	2
Group156_version0.csv	Yersinia_pseudotuberculosis_YPIII	1	S	S	S	S	S	S	S	0
Group156_version0.csv	Listeria_monocytogenes_J0161_FSL_R2_499	2	R	R	S	S	S	S	S	2
Group156_version0.csv	Prevotella_disiens_JCM_6334	3	S	S	S	R	S	S	R	2
Group156_version0.csv	Clostridium_botulinum_A_str_Hall	4	R	S	S	S	S	S	S	1
Group156_version0.csv	Providencia_stuartii_ATCC_25827	5	-	S	R	S	S	S	S	1
Group156_version0.csv	Vibrio_fluvialis_I21563	6	R	S	S	S	R	S	R	3
Group156_version0.csv	Staphylococcus_sciuri_subsp_sciuri_Z8	7	R	R	S	S	S	S	S	2
Group156_version0.csv	Corynebacterium_ammoniagenes_DSM_20306	8	R	S	S	S	S	S	S	1	1	3	6	7	8	8	9	6	0.746032
Group157_version0.csv	Aeromonas_veronii_B565	0	R	S	S	S	S	S	S	1
Group157_version0.csv	Serratia_liquefaciens_ATCC_27592	1	R	S	S	S	S	S	S	1
Group157_version0.csv	Citrobacter_amalonaticus_Y19	2	S	S	S	S	S	S	S	0
Group157_version0.csv	Corynebacterium_kroppenstedtii_DSM_44385	3	R	S	R	S	S	R	R	4
Group157_version0.csv	Escherichia_albertii_TW07627	4	R	S	S	S	S	S	S	1
Group157_version0.csv	Listeria_monocytogenes_4b_F2365	5	R	R	S	S	S	S	S	2
Group157_version0.csv	Corynebacterium_striatum_ATCC_6940	6	R	S	S	S	S	S	S	1
Group157_version0.csv	Lactobacillus_pentosus_KCA1	7	S	R	R	R	R	R	S	5
Group157_version0.csv	Desulfovibrio_sp_3_1_syn3	8	S	S	S	S	S	S	S	0	2	3	7	7	8	8	7	8	0.761905
Group158_version0.csv	Lactobacillus_paracasei_subsp_paracasei_ATCC_25302	0	-	R	R	R	R	S	S	4
Group158_version0.csv	Prevotella_denticola_F0289	1	R	R	S	R	S	S	R	4
Group158_version0.csv	Enterobacter_hormaechei_YT2	2	R	S	S	S	S	R	S	2
Group158_version0.csv	Clostridium_viride_DSM_6836	3	R	R	S	S	S	R	R	4
Group158_version0.csv	Bacteroides_caccae_ATCC_43185	4	S	S	S	S	S	S	S	0
Group158_version0.csv	Staphylococcus_caprae_C87	5	R	R	R	S	S	S	S	3
Group158_version0.csv	Streptococcus_pleomorphus_DSM_20574	6	R	R	R	R	R	R	R	7
Group158_version0.csv	Enterobacter_aerogenes_KCTC_2190	7	S	S	S	S	S	S	S	0
Group158_version0.csv	Eubacterium_cylindroides_T2_87	8	R	R	S	R	S	R	R	5	2	2	3	6	5	7	5	5	0.52381
Group159_version0.csv	Bacteroides_eggerthii_1_2_48FAA	0	S	S	S	S	S	S	S	0
Group159_version0.csv	Peptoniphilus_timonensis_JC401	1	R	R	R	R	R	R	R	7
Group159_version0.csv	Kytococcus_sedentarius_DSM_20547	2	R	S	S	R	S	S	R	3
Group159_version0.csv	Campylobacter_curvus_525_92	3	R	S	R	S	R	S	R	4
Group159_version0.csv	Clostridium_symbiosum_WAL_14163	4	S	S	S	-	R	S	-	1
Group159_version0.csv	Yersinia_enterocolitica_subsp_enterocolitica_8081	5	S	S	S	S	S	S	S	0
Group159_version0.csv	Clostridium_butyricum_DSM_10702	6	S	S	S	S	S	S	S	0
Group159_version0.csv	Bradyrhizobium_elkanii_USDA_76	7	R	S	S	S	S	S	R	2
Group159_version0.csv	Burkholderia_cepacia_GG4	8	S	S	S	S	S	S	R	1	3	5	8	7	6	6	8	3	0.68254
Group15_version0.csv	Desulfovibrio_sp_3_1_syn3	0	S	S	S	S	S	S	S	0
Group15_version0.csv	Staphylococcus_sciuri_subsp_sciuri_Z8	1	R	R	S	S	S	S	S	2
Group15_version0.csv	Enterococcus_faecalis_OG1RF_ATCC_47077	2	R	R	R	R	S	R	S	5
Group15_version0.csv	Barnesiella_intestinihominis_YIT_11860	3	R	R	S	S	S	R	S	3
Group15_version0.csv	Anaerostipes_hadrus_DSM_3319	4	R	R	S	S	S	S	R	3
Group15_version0.csv	Clostridium_nexile_DSM_1787	5	S	R	S	R	R	S	-	3
Group15_version0.csv	Moraxella_catarrhalis_RH4	6	R	R	S	S	S	R	R	4
Group15_version0.csv	Helicobacter_bilis_ATCC_43879	7	S	S	R	S	R	S	S	2
Group15_version0.csv	Roseomonas_mucosa_ATCC_BAA_692	8	R	S	R	S	R	S	R	4	1	3	3	6	7	6	6	5	0.571429
Group160_version0.csv	Campylobacter_hominis_ATCC_BAA_381	0	R	S	R	S	R	S	R	4
Group160_version0.csv	Eubacterium_eligens_ATCC_27750	1	R	S	S	S	S	S	S	1
Group160_version0.csv	Pseudoramibacter_alactolyticus_ATCC_23263	2	R	R	S	S	R	R	R	5
Group160_version0.csv	Mesorhizobium_loti_MAFF303099	3	R	R	S	S	S	R	R	4
Group160_version0.csv	Bacteroides_sp_3_1_33FAA	4	S	S	S	S	S	S	S	0
Group160_version0.csv	Streptococcus_pneumoniae_G54	5	R	R	R	R	S	R	R	6
Group160_version0.csv	Bacteroides_ovatus_SD_CC_2a	6	S	S	S	S	S	S	S	0
Group160_version0.csv	Hafnia_alvei_BIDMC_31	7	R	S	S	S	S	S	S	1
Group160_version0.csv	Leuconostoc_lactis_KACC_91922	8	R	R	R	R	S	R	R	6	2	2	5	6	7	7	5	4	0.571429
Group161_version0.csv	Streptococcus_mitis_NCTC_12261	0	S	R	R	R	S	R	R	5
Group161_version0.csv	Brochothrix_thermosphacta_DSM_20171	1	R	R	R	R	S	R	R	6
Group161_version0.csv	Slackia_piriformis_YIT_12062	2	R	R	S	R	S	R	R	5
Group161_version0.csv	Streptococcus_infantarius_subsp_infantarius_ATCC_BAA_102	3	S	S	S	-	S	S	S	0
Group161_version0.csv	Peptoniphilus_timonensis_JC401	4	R	R	R	R	R	R	R	7
Group161_version0.csv	Clostridium_botulinum_A_str_ATCC_19397	5	R	S	S	S	S	S	S	1
Group161_version0.csv	Clostridium_nexile_DSM_1787	6	S	R	S	R	R	S	-	3
Group161_version0.csv	Kandleria_vitulina_DSM_20405	7	R	R	S	R	R	R	R	6
Group161_version0.csv	Listeria_grayi_DSM_20601	8	S	S	R	S	S	S	S	1	1	4	3	5	2	6	4	3	0.428571
Group162_version0.csv	Clostridium_spiroforme_DSM_1552	0	S	R	S	R	R	S	-	3
Group162_version0.csv	Dietzia_cinnamea_P4	1	R	S	S	S	S	R	R	3
Group162_version0.csv	Bacillus_licheniformis_ATCC_14580	2	R	R	S	S	S	S	S	2
Group162_version0.csv	Trabulsiella_guamensis_ATCC_49490	3	R	S	S	S	S	S	S	1
Group162_version0.csv	Lactobacillus_coryniformis_subsp_coryniformis_CECT_5711	4	R	R	R	R	R	R	R	7
Group162_version0.csv	Bacillus_halodurans_C_125	5	R	R	S	S	S	S	R	3
Group162_version0.csv	Bacteroides_finegoldii_DSM_17565	6	S	S	S	S	S	S	S	0
Group162_version0.csv	Pyramidobacter_piscolens_W5455	7	R	R	R	R	R	R	R	7
Group162_version0.csv	Bifidobacterium_animalis_lactis_CNCM_I_2494	8	R	R	R	R	S	R	R	6	1	2	3	6	5	6	5	3	0.47619
Group163_version0.csv	Lactobacillus_paracasei_subsp_paracasei_8700_2	0	-	R	R	R	R	S	S	4
Group163_version0.csv	Collinsella_aerofaciens_ATCC_25986	1	-	R	R	R	S	S	-	3
Group163_version0.csv	Vibrio_furnissii_NCTC_11218	2	R	S	S	R	S	R	S	3
Group163_version0.csv	Staphylococcus_capitis_CR0101	3	R	R	R	S	S	S	S	3
Group163_version0.csv	Bacteroides_sp_3_2_5	4	S	S	S	S	S	S	S	0
Group163_version0.csv	Streptococcus_australis_ATCC_700641	5	R	R	R	R	R	R	R	7
Group163_version0.csv	Lactobacillus_casei_casei_BL23	6	-	R	R	R	R	S	S	4
Group163_version0.csv	Corynebacterium_striatum_ATCC_6940	7	R	S	S	S	S	S	S	1
Group163_version0.csv	Fusobacterium_sp_4_8	8	R	S	S	R	S	R	R	4	1	1	4	4	3	6	6	6	0.47619
Group164_version0.csv	Pseudomonas_monteilii_QM	0	R	S	S	S	S	S	R	2
Group164_version0.csv	Arthrobacter_castelli_DSM_16402	1	R	S	S	S	S	S	S	1
Group164_version0.csv	Microbacterium_paraoxydans_77MFTsu3_2	2	R	S	S	R	S	R	S	3
Group164_version0.csv	Campylobacter_gracilis_RM3268	3	R	S	R	S	R	R	R	5
Group164_version0.csv	Bifidobacterium_animalis_lactis_BB_12	4	R	R	R	R	S	R	R	6
Group164_version0.csv	Aneurinibacillus_aneurinilyticus_ATCC_12856	5	R	R	S	S	S	S	S	2
Group164_version0.csv	Klebsiella_sp_1_1_55	6	S	S	S	S	S	S	S	0
Group164_version0.csv	Clostridium_scindens_ATCC_35704	7	-	R	S	R	R	S	S	3
Group164_version0.csv	Clostridium_methoxybenzovorans_SR3	8	R	R	R	S	R	R	R	6	1	1	5	6	6	6	5	5	0.539683
Group165_version0.csv	Bacteroides_xylanisolvens_XB1A	0	S	S	S	S	S	S	S	0
Group165_version0.csv	Bacteroides_fragilis_YCH46	1	S	S	S	S	S	S	S	0
Group165_version0.csv	Fusobacterium_ulcerans_ATCC_49185	2	-	S	S	R	S	S	-	1
Group165_version0.csv	Olsenella_uli_DSM_7084	3	R	R	S	R	R	R	R	6
Group165_version0.csv	Fusobacterium_nucleatum_subsp_vincentii_4_1_13	4	-	S	S	R	S	S	S	1
Group165_version0.csv	Clostridium_difficile_NAP07	5	-	S	S	S	R	S	S	1
Group165_version0.csv	Enterobacteriaceae_bacterium_9_2_54FAA	6	S	S	S	S	S	S	S	0
Group165_version0.csv	Prevotella_timonensis_CRIS_5C_B1	7	R	S	S	R	S	S	R	3
Group165_version0.csv	Clostridium_sp_M62_1	8	S	S	R	R	R	S	-	3	3	4	8	8	4	6	8	5	0.68254
Group166_version0.csv	Roseburia_hominis_A2_183	0	R	R	R	S	S	R	R	5
Group166_version0.csv	Cedecea_davisae_DSM_4568	1	R	S	S	S	S	S	S	1
Group166_version0.csv	Clostridium_ramosum_VPI_0427_DSM_1402	2	S	R	S	R	R	S	S	3
Group166_version0.csv	Clostridium_hiranonis_TO_931_DSM_13275	3	S	S	S	S	R	S	-	1
Group166_version0.csv	Collinsella_aerofaciens_ATCC_25986	4	-	R	R	R	S	S	-	3
Group166_version0.csv	Listeria_monocytogenes_4a_L99	5	R	R	S	S	S	S	S	2
Group166_version0.csv	Neisseria_elongata_subsp_glycolytica_ATCC_29315	6	R	S	S	S	S	R	R	3
Group166_version0.csv	Dyadobacter_beijingensis_DSM_21582	7	R	S	S	S	S	S	S	1
Group166_version0.csv	Lactobacillus_rhamnosus_LMS2_1	8	-	R	R	R	R	S	S	4	0	2	4	6	6	6	7	5	0.571429
Group167_version0.csv	Ureaplasma_urealyticum_serovar_8_str_ATCC_27618	0	R	R	R	-	S	R	R	5
Group167_version0.csv	Tatumella_ptyseos_ATCC_33301	1	R	S	R	S	S	R	R	4
Group167_version0.csv	Bacteroides_xylanisolvens_SD_CC_1b	2	S	S	S	S	S	S	S	0
Group167_version0.csv	Solobacterium_moorei_DSM_22971	3	R	R	R	R	R	R	R	7
Group167_version0.csv	Helicobacter_pullorum_MIT_98_5489	4	-	S	S	S	R	S	S	1
Group167_version0.csv	Anaerococcus_hydrogenalis_DSM_7454	5	S	S	R	S	S	S	-	1
Group167_version0.csv	Bifidobacterium_catenulatum_DSM_16992	6	S	R	S	R	S	S	-	2
Group167_version0.csv	Eggerthella_sp_YY7918	7	R	R	R	R	R	R	S	6
Group167_version0.csv	Brevibacillus_borstelensis_AK1	8	R	R	S	S	S	R	R	4	1	3	4	4	5	6	4	3	0.460317
Group168_version0.csv	Fusobacterium_mortiferum_ATCC_9817	0	-	S	S	R	S	-	S	1
Group168_version0.csv	Escherichia_fergusonii_ATCC_35469	1	R	S	S	S	S	S	S	1
Group168_version0.csv	Fusobacterium_nucleatum_subsp_nucleatum_ATCC_25586	2	R	S	S	R	S	R	R	4
Group168_version0.csv	Bacteroides_faecis_MAJ27	3	R	R	S	S	S	S	R	3
Group168_version0.csv	Clostridium_symbiosum_WAL_14673	4	S	S	S	-	R	S	-	1
Group168_version0.csv	Bifidobacterium_longum_DJO10A	5	S	R	R	R	S	S	S	3
Group168_version0.csv	Fusobacterium_gonidiaformans_3_1_5R	6	-	S	R	R	S	S	S	2
Group168_version0.csv	Sutterella_wadsworthensis_3_1_45B	7	-	S	R	R	R	S	S	3
Group168_version0.csv	Phascolarctobacterium_succinatutens_YIT_12067	8	S	S	R	S	S	S	-	1	0	3	7	5	3	7	7	5	0.587302
Group169_version0.csv	Prevotella_enoeca_JCM_12259	0	R	S	R	R	S	S	R	4
Group169_version0.csv	Bacillus_infantis_NRRL_B_14911	1	R	R	S	S	S	S	S	2
Group169_version0.csv	Collinsella_aerofaciens_ATCC_25986	2	-	R	R	R	S	S	-	3
Group169_version0.csv	Stoquefichus_massiliensis_AP9	3	R	R	R	R	R	R	R	7
Group169_version0.csv	Slackia_exigua_ATCC_700122	4	R	R	R	S	S	R	R	5
Group169_version0.csv	Enterococcus_dispar_ATCC_51266	5	R	R	R	R	R	R	R	7
Group169_version0.csv	Desulfovibrio_piger_ATCC_29098	6	S	S	S	S	S	S	S	0
Group169_version0.csv	Cellulosilyticum_lentocellum_DSM_5427	7	R	R	R	S	S	R	R	5
Group169_version0.csv	Brachyspira_pilosicoli_B2904	8	R	S	R	S	R	R	R	5	1	1	3	2	5	6	4	2	0.365079
Group16_version0.csv	Bacteroides_sp_1_1_6	0	S	S	S	S	S	S	S	0
Group16_version0.csv	Desulfovibrio_desulfuricans_subsp_desulfuricans_DSM_642	1	S	S	S	S	S	S	R	1
Group16_version0.csv	Helicobacter_bilis_ATCC_43879	2	S	S	R	S	R	S	S	2
Group16_version0.csv	Roseburia_intestinalis_L1_82	3	-	S	S	S	S	S	-	0
Group16_version0.csv	Blastococcus_massiliensis_AP3	4	R	S	S	S	S	R	R	3
Group16_version0.csv	Acinetobacter_baumannii_AB0057	5	R	S	R	S	S	S	R	3
Group16_version0.csv	Plesiomonas_shigelloides_302_73	6	R	S	S	S	S	S	S	1
Group16_version0.csv	Enterobacter_cancerogenus_ATCC_35316	7	S	S	S	S	S	S	S	0
Group16_version0.csv	Eubacterium_limosum_KIST612	8	R	R	S	S	S	R	R	4	3	4	8	7	9	8	7	4	0.746032
Group170_version0.csv	Ruminococcus_champanellensis_18P13	0	-	R	S	-	R	S	-	2
Group170_version0.csv	Oxalobacter_formigenes_OXCC13	1	S	S	S	S	R	S	-	1
Group170_version0.csv	Staphylococcus_warneri_SG1	2	R	R	R	S	S	S	S	3
Group170_version0.csv	Dyadobacter_beijingensis_DSM_21582	3	R	S	S	S	S	S	S	1
Group170_version0.csv	Leuconostoc_gelidum_JB7	4	R	R	R	R	R	R	R	7
Group170_version0.csv	Bacillus_pseudofirmus_OF4	5	R	S	S	S	S	S	R	2
Group170_version0.csv	Acinetobacter_johnsonii_SH046	6	R	S	S	S	S	S	R	2
Group170_version0.csv	Lactobacillus_jensenii_1153	7	R	R	R	R	S	R	R	6
Group170_version0.csv	Bifidobacterium_coryneforme_DSM_20216	8	R	R	R	R	R	R	R	7	0	1	4	5	5	5	6	2	0.444444
Group171_version0.csv	Methanobrevibacter_smithii_ATCC_35061	0	R	S	S	R	S	S	S	2
Group171_version0.csv	Megasphaera_elsdenii_DSM_20460	1	S	S	S	R	R	S	S	2
Group171_version0.csv	Collinsella_stercoris_DSM_13279	2	-	R	R	R	R	S	-	4
Group171_version0.csv	Roseburia_hominis_A2_183	3	R	R	R	S	S	R	R	5
Group171_version0.csv	Prevotella_pallens_ATCC_700821	4	R	S	S	R	S	S	R	3
Group171_version0.csv	Oxalobacter_formigenes_OXCC13	5	S	S	S	S	R	S	-	1
Group171_version0.csv	Clostridium_sp_SY8519	6	S	S	S	S	R	S	R	2
Group171_version0.csv	Bifidobacterium_boum_DSM_20432	7	R	R	S	R	S	R	R	5
Group171_version0.csv	Helicobacter_pullorum_MIT_98_5489	8	-	S	S	S	R	S	S	1	0	3	6	7	4	4	7	3	0.539683
Group172_version0.csv	Bacillus_mycoides_DSM_2048	0	R	R	S	S	S	S	S	2
Group172_version0.csv	Acidaminococcus_fermentans_DSM_20731	1	R	R	S	S	R	S	R	4
Group172_version0.csv	Lactobacillus_acidophilus_NCFM	2	S	R	R	R	S	R	S	4
Group172_version0.csv	Solobacterium_moorei_F0204	3	R	R	R	R	R	R	R	7
Group172_version0.csv	Acinetobacter_radioresistens_NIPH_2130	4	R	S	S	S	S	R	R	3
Group172_version0.csv	Clostridium_botulinum_A_str_ATCC_3502	5	R	S	S	S	S	S	S	1
Group172_version0.csv	Bacteroides_intestinalis_341_DSM_17393	6	S	S	S	S	S	S	S	0
Group172_version0.csv	Bacillus_timonensis_10403023	7	R	R	S	S	S	S	S	2
Group172_version0.csv	Collinsella_stercoris_DSM_13279	8	-	R	R	R	R	S	-	4	1	2	3	6	6	6	6	5	0.539683
Group173_version0.csv	Bacillus_altitudinis_41KF2b	0	R	R	S	S	S	S	S	2
Group173_version0.csv	Brevibacterium_massiliense_5401308	1	R	S	R	S	S	R	R	4
Group173_version0.csv	Aerococcus_viridans_ATCC_11563	2	R	R	R	R	S	R	R	6
Group173_version0.csv	Veillonella_sp_3_1_44	3	-	S	R	S	R	S	S	2
Group173_version0.csv	Prevotella_albensis_DSM_11370	4	R	S	S	S	S	R	R	3
Group173_version0.csv	Bifidobacterium_longum_NCC2705	5	S	R	S	-	S	S	-	1
Group173_version0.csv	Clostridium_bifermentans_ATCC_19299	6	R	R	R	R	S	S	R	5
Group173_version0.csv	Collinsella_aerofaciens_ATCC_25986	7	-	R	R	R	S	S	-	3
Group173_version0.csv	Fusobacterium_gonidiaformans_3_1_5R	8	-	S	R	R	S	S	S	2	0	1	4	3	4	8	6	3	0.460317
Group174_version0.csv	Corynebacterium_ammoniagenes_DSM_20306	0	R	S	S	S	S	S	S	1
Group174_version0.csv	Collinsella_aerofaciens_ATCC_25986	1	-	R	R	R	S	S	-	3
Group174_version0.csv	Yersinia_pseudotuberculosis_YPIII	2	S	S	S	S	S	S	S	0
Group174_version0.csv	Pseudoramibacter_alactolyticus_ATCC_23263	3	R	R	S	S	R	R	R	5
Group174_version0.csv	Eggerthella_lenta_DSM_2243	4	R	R	R	R	S	R	S	5
Group174_version0.csv	Listeria_monocytogenes_serotype_7_SLCC_2482	5	R	R	S	S	S	S	S	2
Group174_version0.csv	Staphylococcus_caprae_C87	6	R	R	R	S	S	S	S	3
Group174_version0.csv	Providencia_rettgeri_DSM_1131	7	-	S	R	S	S	S	S	1
Group174_version0.csv	Bacteroides_sp_D20	8	S	S	S	S	S	S	S	0	2	2	4	5	7	8	7	7	0.634921
Group175_version0.csv	Mycoplasma_pneumoniae_309	0	R	R	R	R	S	R	R	6
Group175_version0.csv	Enterococcus_saccharolyticus_DSM8903	1	R	R	S	S	S	R	R	4
Group175_version0.csv	Collinsella_stercoris_DSM_13279	2	-	R	R	R	R	S	-	4
Group175_version0.csv	Streptococcus_vestibularis_F0396	3	R	R	R	R	S	R	R	6
Group175_version0.csv	Bacteroides_thetaiotaomicron_VPI_5482	4	S	S	S	S	S	S	S	0
Group175_version0.csv	Capnocytophaga_ochracea_DSM_7271	5	R	S	R	R	S	S	R	4
Group175_version0.csv	Ochrobactrum_intermedium_LMG_3301	6	R	S	S	S	S	R	R	3
Group175_version0.csv	Bacteroides_sp_3_1_23	7	S	S	S	S	S	S	S	0
Group175_version0.csv	Eubacterium_rectale_ATCC_33656	8	S	S	S	S	S	R	S	1	2	3	5	5	5	8	4	3	0.52381
Group177_version0.csv	Sulfolobus_solfataricus_P2	0	S	R	S	R	S	R	R	4
Group177_version0.csv	Citrobacter_freundii_ATCC_8090	1	R	S	S	S	S	S	S	1
Group177_version0.csv	Yersinia_rohdei_ATCC_43380	2	R	S	S	S	S	S	S	1
Group177_version0.csv	Haemophilus_sputorum_CCUG_13788	3	R	S	R	R	S	R	S	4
Group177_version0.csv	Providencia_rettgeri_DSM_1131	4	-	S	R	S	S	S	S	1
Group177_version0.csv	Bifidobacterium_angulatum_DSM_20098	5	S	R	S	R	S	S	-	2
Group177_version0.csv	Propionibacterium_acnes_KPA171202	6	S	S	R	R	S	S	S	2
Group177_version0.csv	Staphylococcus_vitulinus_F1028	7	R	R	R	S	S	S	S	3
Group177_version0.csv	Plesiomonas_shigelloides_302_73	8	R	S	S	S	S	S	S	1	0	3	6	5	5	9	7	7	0.666667
Group178_version0.csv	Weissella_paramesenteroides_ATCC_33313	0	S	R	R	R	R	S	S	4
Group178_version0.csv	Shigella_dysenteriae_Sd197	1	R	S	S	S	S	S	S	1
Group178_version0.csv	Eubacterium_eligens_ATCC_27750	2	R	S	S	S	S	S	S	1
Group178_version0.csv	Streptococcus_sp_2_1_36FAA	3	-	R	R	-	R	S	-	3
Group178_version0.csv	Abiotrophia_defectiva_ATCC_49176	4	R	R	S	R	R	R	R	6
Group178_version0.csv	Lactococcus_garvieae_ATCC_49156	5	R	R	R	R	R	S	R	6
Group178_version0.csv	Bifidobacterium_pseudolongum_subsp_Pseudolongum_DSM_20099	6	R	R	R	R	S	R	R	6
Group178_version0.csv	Alistipes_putredinis_DSM_17216	7	R	R	S	R	S	R	R	5
Group178_version0.csv	Ruminococcus_champanellensis_18P13	8	-	R	S	-	R	S	-	2	0	1	2	5	2	4	6	3	0.365079
Group179_version0.csv	Stenotrophomonas_rhizophila_PCA13	0	R	S	R	S	R	S	S	3
Group179_version0.csv	Aggregatibacter_aphrophilus_NJ8700	1	R	S	R	R	S	R	S	4
Group179_version0.csv	Lactobacillus_johnsonii_DPC_6026	2	S	R	R	R	R	R	S	5
Group179_version0.csv	Bifidobacterium_longum_longum_JCM_1217	3	S	R	S	R	S	S	S	2
Group179_version0.csv	Ruminococcus_gauvreauii_DSM_19829	4	R	R	S	S	S	S	R	3
Group179_version0.csv	Porphyromonas_gingivalis_W83	5	S	S	S	S	S	S	R	1
Group179_version0.csv	Enterococcus_caccae_ATCC_BAA_1240	6	R	R	R	R	R	R	S	6
Group179_version0.csv	Olsenella_profusa_F019501	7	S	R	S	R	R	R	R	5
Group179_version0.csv	Prevotella_conceptionensis_9403948	8	R	R	S	R	S	R	R	5	0	4	3	5	3	5	4	5	0.460317
Group17_version0.csv	Lactobacillus_salivarius_HO66_ATCC_11741	0	-	R	R	R	R	S	S	4
Group17_version0.csv	Bacteroides_thetaiotaomicron_VPI_5482	1	S	S	S	S	S	S	S	0
Group17_version0.csv	Ruminococcus_bromii_L2_63	2	S	R	S	-	R	S	S	2
Group17_version0.csv	Geobacillus_stearothermophilus_ATCC_7953	3	R	R	S	S	S	S	S	2
Group17_version0.csv	Lactobacillus_reuteri_SD2112_ATCC_55730	4	-	R	R	R	R	-	S	4
Group17_version0.csv	Oxalobacter_formigenes_HOxBLS	5	S	S	S	S	R	S	-	1
Group17_version0.csv	Hafnia_alvei_ATCC_51873	6	R	S	S	S	S	S	S	1
Group17_version0.csv	Bacteroides_nordii_CL02T12C05	7	R	S	S	S	S	S	R	2
Group17_version0.csv	Eubacterium_desmolans_ATCC_43058	8	R	R	R	R	R	R	R	7	1	3	4	6	5	4	7	6	0.555556
Group180_version0.csv	Eggerthella_sp_YY7918	0	R	R	R	R	R	R	S	6
Group180_version0.csv	Brevundimonas_bacteroides_DSM_4726	1	R	S	S	S	R	S	R	3
Group180_version0.csv	Streptococcus_salivarius_JIM8777	2	R	R	S	R	S	R	R	5
Group180_version0.csv	Akkermansia_muciniphila_ATCC_BAA_835	3	S	S	S	S	S	S	R	1
Group180_version0.csv	Staphylococcus_hominis_subsp_hominis_C80	4	R	R	R	S	S	S	S	3
Group180_version0.csv	Atopobium_rimae_ATCC_49626	5	R	R	R	R	R	R	R	7
Group180_version0.csv	Bifidobacterium_thermacidophilum_subsp_thermacidophilum_DSM_15837	6	R	R	S	R	S	S	S	3
Group180_version0.csv	Streptococcus_peroris_ATCC_700780	7	R	R	R	R	S	R	R	6
Group180_version0.csv	Staphylococcus_arlettae_CVD059	8	R	R	S	S	S	S	S	2	0	1	2	5	4	6	5	4	0.428571
Group181_version0.csv	Bacillus_infantis_NRRL_B_14911	0	R	R	S	S	S	S	S	2
Group181_version0.csv	Blastococcus_massiliensis_AP3	1	R	S	S	S	S	R	R	3
Group181_version0.csv	Klebsiella_oxytoca_KCTC_1686	2	R	R	S	S	S	S	S	2
Group181_version0.csv	Listeria_monocytogenes_J0161_FSL_R2_499	3	R	R	S	S	S	S	S	2
Group181_version0.csv	Acinetobacter_haemolyticus_NIPH_261	4	R	S	S	S	S	S	R	2
Group181_version0.csv	Prevotella_enoeca_JCM_12259	5	R	S	R	R	S	S	R	4
Group181_version0.csv	Clostridium_clostridioforme_CM201	6	R	R	S	R	R	R	R	6
Group181_version0.csv	Bifidobacterium_stercoris_DSM_24849	7	R	R	R	S	S	S	R	4
Group181_version0.csv	Prevotella_conceptionensis_9403948	8	R	R	S	R	S	R	R	5	0	0	3	7	6	8	6	3	0.52381
Group182_version0.csv	Aeromonas_media_WS	0	R	S	S	S	S	S	S	1
Group182_version0.csv	Staphylococcus_caprae_C87	1	R	R	R	S	S	S	S	3
Group182_version0.csv	Dermacoccus_nishinomiyaensis	2	R	S	R	S	S	R	R	4
Group182_version0.csv	Lactobacillus_ruminis_ATCC_25644	3	-	R	R	R	S	S	-	3
Group182_version0.csv	Campylobacter_jejuni_jejuni_ICDCCJ07004	4	S	S	R	S	S	S	S	1
Group182_version0.csv	Clostridium_difficile_CD196	5	S	S	S	R	R	S	S	2
Group182_version0.csv	Corynebacterium_ammoniagenes_DSM_20306	6	R	S	S	S	S	S	S	1
Group182_version0.csv	Eubacterium_cylindroides_T2_87	7	R	R	S	R	S	R	R	5
Group182_version0.csv	Bifidobacterium_catenulatum_DSM_16992	8	S	R	S	R	S	S	-	2	0	3	5	5	5	8	7	5	0.603175
Group183_version0.csv	Bacteroides_ureolyticus_DSM_20703	0	R	S	R	S	S	R	R	4
Group183_version0.csv	Anaerococcus_hydrogenalis_DSM_7454	1	S	S	R	S	S	S	-	1
Group183_version0.csv	Bifidobacterium_bifidum_S17	2	S	R	S	R	S	S	R	3
Group183_version0.csv	Pyramidobacter_piscolens_W5455	3	R	R	R	R	R	R	R	7
Group183_version0.csv	Lactobacillus_pentosus_KCA1	4	S	R	R	R	R	R	S	5
Group183_version0.csv	Mycoplasma_pneumoniae_309	5	R	R	R	R	S	R	R	6
Group183_version0.csv	Enterococcus_asini_ATCC_700915	6	R	R	R	R	R	R	R	7
Group183_version0.csv	Enterobacter_hormaechei_YT2	7	R	S	S	S	S	R	S	2
Group183_version0.csv	Faecalibacterium_prausnitzii_A2_165	8	R	R	R	S	R	R	S	5	0	3	3	2	4	5	2	3	0.349206
Group184_version0.csv	Clostridium_botulinum_A_str_Hall	0	R	S	S	S	S	S	S	1
Group184_version0.csv	Clostridium_indolis_DSM_755	1	R	R	R	S	R	R	R	6
Group184_version0.csv	Staphylococcus_sciuri_subsp_sciuri_Z8	2	R	R	S	S	S	S	S	2
Group184_version0.csv	Staphylococcus_pettenkoferi_VCU012	3	R	R	R	S	S	S	S	3
Group184_version0.csv	Ureaplasma_urealyticum_serovar_8_str_ATCC_27618	4	R	R	R	-	S	R	R	5
Group184_version0.csv	Eubacterium_limosum_KIST612	5	R	R	S	S	S	R	R	4
Group184_version0.csv	Streptococcus_parasanguinis_ATCC_903	6	R	R	R	R	R	R	R	7
Group184_version0.csv	Enterococcus_caccae_ATCC_BAA_1240	7	R	R	R	R	R	R	S	6
Group184_version0.csv	Microbacterium_oleivorans_NBRC_103075	8	R	S	S	S	S	S	S	1	0	0	2	4	6	6	4	5	0.428571
Group185_version0.csv	Eggerthia_catenaformis_OT_569	0	R	R	R	R	R	R	R	7
Group185_version0.csv	Pseudomonas_oleovorans_MOIL14HWK12	1	R	S	S	S	R	S	S	2
Group185_version0.csv	Lactobacillus_iners_DSM_13335	2	R	R	R	R	R	R	R	7
Group185_version0.csv	Anaerostipes_sp_3_2_56FAA	3	S	S	S	S	S	S	-	0
Group185_version0.csv	Finegoldia_magna_ATCC_29328	4	R	R	R	S	S	S	R	4
Group185_version0.csv	Prevotella_brevis_ATCC_19188	5	R	S	S	S	S	S	R	2
Group185_version0.csv	Prevotella_timonensis_CRIS_5C_B1	6	R	S	S	R	S	S	R	3
Group185_version0.csv	Fusobacterium_russii_ATCC_25533	7	R	S	S	R	R	R	R	5
Group185_version0.csv	Bacteroides_stercoris_ATCC_43183	8	S	S	S	S	S	S	S	0	2	2	6	6	5	5	6	2	0.507937
Group186_version0.csv	Clostridium_methoxybenzovorans_SR3	0	R	R	R	S	R	R	R	6
Group186_version0.csv	Paenibacillus_barengoltzii_G22	1	R	S	S	S	S	S	R	2
Group186_version0.csv	Eubacterium_ventriosum_ATCC_27560	2	S	R	S	S	S	S	S	1
Group186_version0.csv	Collinsella_aerofaciens_ATCC_25986	3	-	R	R	R	S	S	-	3
Group186_version0.csv	Staphylococcus_xylosus_DMB3_Bh1	4	R	R	R	S	S	S	S	3
Group186_version0.csv	Dyadobacter_fermentans_DSM_18053	5	R	S	S	S	S	S	R	2
Group186_version0.csv	Ruminococcus_sp_SR1_5	6	S	S	S	S	R	S	S	1
Group186_version0.csv	Rhodococcus_rhodochrous_ATCC_21198	7	R	S	S	S	S	R	S	2
Group186_version0.csv	Pseudomonas_alcaliphila_34	8	R	S	S	S	S	S	R	2	0	2	5	6	8	7	7	4	0.619048
Group187_version0.csv	Prevotella_bryantii_C21a	0	S	S	S	S	S	S	R	1
Group187_version0.csv	Lactobacillus_amylolyticus_DSM_11664	1	-	R	R	R	R	S	S	4
Group187_version0.csv	Enterococcus_phoeniculicola_ATCC_BAA_412	2	S	R	R	R	R	R	R	6
Group187_version0.csv	Paraprevotella_xylaniphila_YIT_11841	3	R	R	S	S	S	S	S	2
Group187_version0.csv	Silanimonas_lenta_DSM_16282	4	R	S	R	S	R	S	R	4
Group187_version0.csv	Clostridium_methoxybenzovorans_SR3	5	R	R	R	S	R	R	R	6
Group187_version0.csv	Shigella_dysenteriae_Sd197	6	R	S	S	S	S	S	S	1
Group187_version0.csv	Pseudoflavonifractor_capillosus_strain_ATCC_29799	7	S	R	R	R	R	S	S	4
Group187_version0.csv	Lactobacillus_casei_ATCC_334	8	-	R	R	R	R	S	S	4	0	3	3	3	5	3	7	5	0.460317
Group188_version0.csv	Atopobium_parvulum_DSM_20469	0	R	R	R	R	R	R	R	7
Group188_version0.csv	Bacillus_infantis_NRRL_B_14911	1	R	R	S	S	S	S	S	2
Group188_version0.csv	Kallipyga_massiliensis_ph2	2	R	S	R	R	R	R	R	6
Group188_version0.csv	Lactobacillus_casei_casei_BL23	3	-	R	R	R	R	S	S	4
Group188_version0.csv	Blautia_hansenii_VPI_C7_24_DSM_20583	4	-	S	S	S	S	S	-	0
Group188_version0.csv	Prevotella_salivae_DSM_15606	5	S	S	R	S	S	S	S	1
Group188_version0.csv	Clostridium_scindens_ATCC_35704	6	-	R	S	R	R	S	S	3
Group188_version0.csv	Staphylococcus_sciuri_subsp_sciuri_Z8	7	R	R	S	S	S	S	S	2
Group188_version0.csv	Lachnospiraceae_bacterium_sp_8_1_57FAA	8	S	S	S	S	R	S	-	1	1	2	4	5	5	4	7	5	0.507937
Group189_version0.csv	Salmonella_enterica_enterica_sv_Typhimurium_LT2	0	S	S	S	S	S	S	S	0
Group189_version0.csv	Acinetobacter_junii_SH205	1	-	S	S	S	S	S	S	0
Group189_version0.csv	Bacteroides_fragilis_YCH46	2	S	S	S	S	S	S	S	0
Group189_version0.csv	Bacteroides_caccae_ATCC_43185	3	S	S	S	S	S	S	S	0
Group189_version0.csv	Vibrio_mimicus_MB_451	4	R	S	S	S	S	R	S	2
Group189_version0.csv	Parabacteroides_goldsteinii_dnLKV18	5	R	S	S	S	S	S	R	2
Group189_version0.csv	Hafnia_alvei_ATCC_51873	6	R	S	S	S	S	S	S	1
Group189_version0.csv	Coprococcus_eutactus_ATCC_27759	7	-	S	R	S	S	S	-	1
Group189_version0.csv	Bacillus_cereus_AH187_F4810_72	8	S	S	S	S	S	S	S	0	5	4	9	8	9	9	8	7	0.857143
Group18_version0.csv	Clostridium_saccharoperbutylacetonicum_N1_4_HMT	0	R	R	S	S	S	S	R	3
Group18_version0.csv	Coprobacillus_sp_D7	1	S	R	R	R	S	S	-	3
Group18_version0.csv	Cryptobacterium_curtum_DSM_15641	2	R	R	R	R	S	R	S	5
Group18_version0.csv	Yokenella_regensburgei_ATCC_43003	3	R	S	S	S	S	S	S	1
Group18_version0.csv	Bacillus_nealsonii_AAU1	4	R	R	S	S	S	S	S	2
Group18_version0.csv	Bifidobacterium_longum_NCC2705	5	S	R	S	-	S	S	-	1
Group18_version0.csv	Ruminococcus_lactaris_ATCC_29176	6	S	R	S	S	S	S	-	1
Group18_version0.csv	Mesorhizobium_loti_MAFF303099	7	R	R	S	S	S	R	R	4
Group18_version0.csv	Clostridium_cadaveris_AGR2141	8	R	R	R	R	S	R	R	6	0	3	1	6	5	9	6	3	0.52381
Group190_version0.csv	Campylobacter_concisus_13826	0	R	S	R	S	R	R	R	5
Group190_version0.csv	Kandleria_vitulina_DSM_20405	1	R	R	S	R	R	R	R	6
Group190_version0.csv	Bacteroides_sp_4_3_47FAA	2	S	S	S	S	S	S	S	0
Group190_version0.csv	Neisseria_macacae_ATCC_33926	3	R	S	S	S	R	S	R	3
Group190_version0.csv	Alistipes_indistinctus_YIT_12060	4	R	S	S	S	S	S	R	2
Group190_version0.csv	Lactobacillus_reuteri_MM2_3_	5	-	S	R	-	R	S	S	2
Group190_version0.csv	Faecalibacterium_prausnitzii_SL3_3	6	R	R	R	S	R	R	S	5
Group190_version0.csv	Bacteroides_ureolyticus_DSM_20703	7	R	S	R	S	S	R	R	4
Group190_version0.csv	Roseburia_inulinivorans_DSM_16841	8	S	R	R	-	R	S	-	3	1	2	6	4	6	3	5	3	0.460317
Group191_version0.csv	Streptococcus_constellatus_subsp_pharyngis_SK1060	0	R	R	R	R	R	R	R	7
Group191_version0.csv	Roseburia_inulinivorans_DSM_16841	1	S	R	R	-	R	S	-	3
Group191_version0.csv	Yersinia_enterocolitica_subsp_enterocolitica_8081	2	S	S	S	S	S	S	S	0
Group191_version0.csv	Sutterella_wadsworthensis_3_1_45B	3	-	S	R	R	R	S	S	3
Group191_version0.csv	Bacillus_cereus_G9842	4	S	S	S	S	S	S	S	0
Group191_version0.csv	Clostridium_viride_DSM_6836	5	R	R	S	S	S	R	R	4
Group191_version0.csv	Gemella_morbillorum_M424	6	R	R	R	R	R	R	R	7
Group191_version0.csv	Capnocytophaga_sputigena_ATCC_33612	7	R	S	R	R	S	S	R	4
Group191_version0.csv	Streptococcus_salivarius_JIM8777	8	R	R	S	R	S	R	R	5	2	3	4	4	3	5	5	3	0.428571
Group192_version0.csv	Silanimonas_lenta_DSM_16282	0	R	S	R	S	R	S	R	4
Group192_version0.csv	Brevibacterium_casei_S18	1	R	S	S	S	S	R	R	3
Group192_version0.csv	Corynebacterium_striatum_ATCC_6940	2	R	S	S	S	S	S	S	1
Group192_version0.csv	Aneurinibacillus_aneurinilyticus_ATCC_12856	3	R	R	S	S	S	S	S	2
Group192_version0.csv	Rhodococcus_equi_NBRC_101255	4	R	S	S	S	S	R	R	3
Group192_version0.csv	Bifidobacterium_kashiwanohense_DSM_21854	5	R	R	S	R	S	R	R	5
Group192_version0.csv	Bifidobacterium_longum_longum_JCM_1217	6	S	R	S	R	S	S	S	2
Group192_version0.csv	Porphyromonas_uenonis_DSM_23387	7	R	R	S	S	S	S	R	3
Group192_version0.csv	Streptococcus_cristatus_ATCC_51100	8	R	R	R	R	R	R	R	7	0	1	4	7	6	7	5	3	0.52381
Group193_version0.csv	Actinomyces_naeslundii_str_Howell_279	0	R	S	R	S	S	R	R	4
Group193_version0.csv	Clostridium_viride_DSM_6836	1	R	R	S	S	S	R	R	4
Group193_version0.csv	Prevotella_albensis_DSM_11370	2	R	S	S	S	S	R	R	3
Group193_version0.csv	Brevibacillus_agri_5_2	3	R	R	S	S	S	S	S	2
Group193_version0.csv	Atopobium_parvulum_DSM_20469	4	R	R	R	R	R	R	R	7
Group193_version0.csv	Silanimonas_lenta_DSM_16282	5	R	S	R	S	R	S	R	4
Group193_version0.csv	Acidaminococcus_fermentans_DSM_20731	6	R	R	S	S	R	S	R	4
Group193_version0.csv	Streptococcus_constellatus_subsp_constellatus_SK53	7	R	R	R	R	R	R	R	7
Group193_version0.csv	Clostridium_beijerinckii_NCIMB_8052	8	R	R	S	S	S	S	R	3	0	0	3	5	7	5	4	1	0.396825
Group194_version0.csv	Haemophilus_haemolyticus_M19501	0	R	S	R	R	S	R	S	4
Group194_version0.csv	Dermacoccus_nishinomiyaensis	1	R	S	R	S	S	R	R	4
Group194_version0.csv	Clostridium_tyrobutyricum_DSM_2637	2	R	R	S	S	S	R	R	4
Group194_version0.csv	Enterococcus_dispar_ATCC_51266	3	R	R	R	R	R	R	R	7
Group194_version0.csv	Bifidobacterium_longum_infantis_ATCC_15697	4	-	S	S	S	S	S	-	0
Group194_version0.csv	Helicobacter_cinaedi_CCUG_18818	5	-	S	S	S	R	S	S	1
Group194_version0.csv	Anaerofustis_stercorihominis_DSM_17244	6	S	R	S	S	R	R	R	4
Group194_version0.csv	Ruminococcus_lactaris_ATCC_29176	7	S	R	S	S	S	S	-	1
Group194_version0.csv	Rothia_dentocariosa_ATCC_17931	8	R	S	R	R	S	R	R	5	1	2	5	5	6	6	3	2	0.460317
Group195_version0.csv	Prevotella_albensis_DSM_11370	0	R	S	S	S	S	R	R	3
Group195_version0.csv	Fusobacterium_varium_ATCC_27725	1	-	S	S	R	S	S	S	1
Group195_version0.csv	Desulfovibrio_piger_ATCC_29098	2	S	S	S	S	S	S	S	0
Group195_version0.csv	Kallipyga_massiliensis_ph2	3	R	S	R	R	R	R	R	6
Group195_version0.csv	Mycobacterium_avium_subsp_avium_ATCC_25291	4	S	S	S	S	S	S	S	0
Group195_version0.csv	Staphylococcus_vitulinus_F1028	5	R	R	R	S	S	S	S	3
Group195_version0.csv	Weissella_paramesenteroides_ATCC_33313	6	S	R	R	R	R	S	S	4
Group195_version0.csv	Shigella_dysenteriae_Sd197	7	R	S	S	S	S	S	S	1
Group195_version0.csv	Staphylococcus_haemolyticus_JCSC1435	8	R	R	R	S	S	S	S	3	2	3	6	5	6	7	7	7	0.650794
Group196_version0.csv	Parabacteroides_johnsonii_DSM_18315	0	S	S	S	S	S	S	-	0
Group196_version0.csv	Lysinibacillus_sphaericus_C3_41	1	R	R	S	S	S	S	S	2
Group196_version0.csv	Listeria_monocytogenes_Finland_1988	2	R	R	S	S	S	S	S	2
Group196_version0.csv	Bacillus_thuringiensis_serovar_thuringiensis_str_T01001	3	R	R	S	S	S	S	S	2
Group196_version0.csv	Lactobacillus_animalis_KCTC_3501	4	R	R	R	R	R	R	R	7
Group196_version0.csv	Fusobacterium_gonidiaformans_3_1_5R	5	-	S	R	R	S	S	S	2
Group196_version0.csv	Actinomyces_cardiffensis_F0333	6	R	R	R	S	S	R	R	5
Group196_version0.csv	Bacillus_timonensis_10403023	7	R	R	S	S	S	S	S	2
Group196_version0.csv	Bacillus_mojavensis_RO_H_1	8	R	R	S	S	S	S	S	2	1	1	2	6	7	8	7	6	0.587302
Group197_version0.csv	Bacteroides_fragilis_NCTC_9343	0	S	S	S	S	S	S	S	0
Group197_version0.csv	Roseburia_hominis_A2_183	1	R	R	R	S	S	R	R	5
Group197_version0.csv	Enterobacter_asburiae_LF7a	2	R	S	S	S	S	S	S	1
Group197_version0.csv	Desulfovibrio_piger_ATCC_29098	3	S	S	S	S	S	S	S	0
Group197_version0.csv	Corynebacterium_aurimucosum_ATCC_700975	4	R	S	R	S	S	S	S	2
Group197_version0.csv	Bacteroides_pyogenes_DSM20611	5	R	S	S	S	S	S	R	2
Group197_version0.csv	Cellulosimicrobium_cellulans_J36	6	R	R	R	-	S	R	S	4
Group197_version0.csv	Dyadobacter_fermentans_DSM_18053	7	R	S	S	S	S	S	R	2
Group197_version0.csv	Bacteroides_finegoldii_DSM_17565	8	S	S	S	S	S	S	S	0	3	3	7	6	8	9	7	6	0.730159
Group198_version0.csv	Fusobacterium_gonidiaformans_ATCC_25563	0	-	S	R	R	S	S	-	2
Group198_version0.csv	Streptococcus_intermedius_JTH08	1	R	R	R	R	R	R	R	7
Group198_version0.csv	Bacteroides_nordii_CL02T12C05	2	R	S	S	S	S	S	R	2
Group198_version0.csv	Clostridium_butyricum_E4_str_BoNT_E_BL5262	3	S	S	S	S	S	S	S	0
Group198_version0.csv	Bacillus_cereus_G9842	4	S	S	S	S	S	S	S	0
Group198_version0.csv	Cellulosimicrobium_cellulans_J36	5	R	R	R	-	S	R	S	4
Group198_version0.csv	Listeria_monocytogenes_4a_L99	6	R	R	S	S	S	S	S	2
Group198_version0.csv	Gordonia_rubripertincta_NBRC_101908	7	R	S	S	S	S	S	R	2
Group198_version0.csv	Lactobacillus_hilgardii_ATCC_8290	8	S	R	R	R	S	S	S	3	2	3	5	5	5	8	7	5	0.603175
Group199_version0.csv	Clostridium_symbiosum_ATCC_14940	0	R	R	S	R	R	R	R	6
Group199_version0.csv	Pseudomonas_stutzeri_DSM_4166	1	R	R	S	S	S	R	R	4
Group199_version0.csv	Lactobacillus_acidophilus_ATCC_4796	2	-	R	R	R	S	S	S	3
Group199_version0.csv	Bacillus_sonorensis_L12	3	R	R	S	S	S	S	S	2
Group199_version0.csv	Yersinia_rohdei_ATCC_43380	4	R	S	S	S	S	S	S	1
Group199_version0.csv	Clostridium_tyrobutyricum_DSM_2637	5	R	R	S	S	S	R	R	4
Group199_version0.csv	Clostridium_hathewayi_DSM_13479	6	R	R	R	S	R	R	R	6
Group199_version0.csv	Streptococcus_thermophilus_LMG_18311	7	S	R	R	R	S	S	-	3
Group199_version0.csv	Ureibacillus_thermosphaericus_str_Thermo_BF	8	R	R	S	S	S	S	S	2	0	1	1	6	6	7	5	4	0.47619
Group19_version0.csv	Lactobacillus_buchneri_ATCC_11577	0	S	R	R	R	S	S	S	3
Group19_version0.csv	Selenomonas_ruminantium_AC2024	1	S	S	S	S	R	R	R	3
Group19_version0.csv	Yersinia_kristensenii_ATCC_33638	2	R	S	S	S	S	S	S	1
Group19_version0.csv	Staphylococcus_saprophyticus_subsp_saprophyticus_ATCC_15305	3	R	R	R	S	S	S	S	3
Group19_version0.csv	Bacteroides_sp_3_1_23	4	S	S	S	S	S	S	S	0
Group19_version0.csv	Lactobacillus_ruminis_ATCC_25644	5	-	R	R	R	S	S	-	3
Group19_version0.csv	Streptococcus_sanguinis_SK36	6	R	R	R	R	R	R	R	7
Group19_version0.csv	Corynebacterium_ulcerans_809	7	R	R	R	S	S	R	S	4
Group19_version0.csv	Acinetobacter_johnsonii_SH046	8	R	S	S	S	S	S	R	2	1	3	4	4	6	7	6	5	0.555556
Group1_version0.csv	Lactobacillus_gasseri_ATCC_33323	0	S	R	R	R	R	R	S	5
Group1_version0.csv	Propionibacterium_propionicum_F0230a	1	R	R	R	S	S	R	R	5
Group1_version0.csv	Veillonella_parvula_Te3_DSM_2008	2	S	S	S	S	R	S	S	1
Group1_version0.csv	Enterobacter_hormaechei_YT3	3	R	S	S	S	S	R	S	2
Group1_version0.csv	Slackia_piriformis_YIT_12062	4	R	R	S	R	S	R	R	5
Group1_version0.csv	Escherichia_albertii_TW07627	5	R	S	S	S	S	S	S	1
Group1_version0.csv	Bacillus_firmus_DS1	6	R	R	S	S	S	S	S	2
Group1_version0.csv	Lactobacillus_acidophilus_NCFM	7	S	R	R	R	S	R	S	4
Group1_version0.csv	Brevundimonas_bacteroides_DSM_4726	8	R	S	S	S	R	S	R	3	0	3	4	6	6	6	4	6	0.555556
Group200_version0.csv	Veillonella_sp_3_1_44	0	-	S	R	S	R	S	S	2
Group200_version0.csv	Methylobacterium_radiotolerans_JCM_2831	1	S	S	S	S	S	R	R	2
Group200_version0.csv	Bifidobacterium_angulatum_DSM_20098	2	S	R	S	R	S	S	-	2
Group200_version0.csv	Subdoligranulum_variabile_DSM_15176	3	-	R	R	R	R	-	S	4
Group200_version0.csv	Dialister_succinatiphilus_YIT_11850	4	R	S	R	S	R	R	R	5
Group200_version0.csv	Prevotella_veroralis_DSM_19559	5	R	S	R	R	S	S	R	4
Group200_version0.csv	Alistipes_indistinctus_YIT_12060	6	R	S	S	S	S	S	R	2
Group200_version0.csv	Lactobacillus_salivarius_HO66_ATCC_11741	7	-	R	R	R	R	S	S	4
Group200_version0.csv	Rhodococcus_equi_ATCC_33707	8	R	R	S	S	S	R	R	4	0	2	5	4	5	5	5	3	0.460317
Group201_version0.csv	Cryptobacterium_curtum_DSM_15641	0	R	R	R	R	S	R	S	5
Group201_version0.csv	Campylobacter_jejuni_jejuni_81_176	1	S	S	R	S	S	S	S	1
Group201_version0.csv	Bacteroides_fragilis_YCH46	2	S	S	S	S	S	S	S	0
Group201_version0.csv	Oceanobacillus_picturae_strain_S1	3	R	R	R	S	S	S	S	3
Group201_version0.csv	Delftia_acidovorans_SPH_1	4	R	S	S	S	S	S	R	2
Group201_version0.csv	Lactobacillus_paracasei_subsp_paracasei_8700_2	5	-	R	R	R	R	S	S	4
Group201_version0.csv	Ruminococcus_callidus_ATCC_2776001	6	R	R	S	S	S	R	R	4
Group201_version0.csv	Clostridium_botulinum_Bf	7	R	S	S	S	S	S	S	1
Group201_version0.csv	Pseudomonas_nitroreducens_HBP1	8	R	S	S	S	S	S	R	2	1	2	5	5	7	8	7	6	0.634921
Group202_version0.csv	Bifidobacterium_longum_longum_JDM301	0	S	R	S	R	S	S	S	2
Group202_version0.csv	Lactobacillus_vaginalis_ATCC_49540	1	S	R	R	R	S	R	R	5
Group202_version0.csv	Pseudomonas_monteilii_NBRC_103158	2	R	S	S	S	S	S	R	2
Group202_version0.csv	Actinomyces_georgiae_DSM_6843	3	R	R	R	S	S	R	R	5
Group202_version0.csv	Mogibacterium_timidum_ATCC_33093	4	R	R	R	-	R	R	R	6
Group202_version0.csv	Bacteroides_pectinophilus_ATCC_43243	5	-	R	R	-	R	S	-	3
Group202_version0.csv	Prevotella_nigrescens_ATCC_33563	6	R	S	S	S	S	S	R	2
Group202_version0.csv	Clostridium_sartagoforme_AAU1	7	R	R	R	S	R	R	R	6
Group202_version0.csv	Catenibacterium_mitsuokai_DSM_15897	8	S	R	S	R	R	S	-	3	0	3	2	4	4	5	5	1	0.380952
Group203_version0.csv	Gordonibacter_pamelaeae_7_10_1_bT_DSM_19378	0	S	R	R	R	S	S	S	3
Group203_version0.csv	Prevotella_pallens_ATCC_700821	1	R	S	S	R	S	S	R	3
Group203_version0.csv	Bacillus_firmus_DS1	2	R	R	S	S	S	S	S	2
Group203_version0.csv	Filifactor_alocis_ATCC_35896	3	R	R	S	R	S	R	R	5
Group203_version0.csv	Cellulosilyticum_lentocellum_DSM_5427	4	R	R	R	S	S	R	R	5
Group203_version0.csv	Prevotella_melaninogenica_ATCC_25845	5	R	S	S	R	S	S	R	3
Group203_version0.csv	Klebsiella_pneumoniae_pneumoniae_MGH78578	6	S	S	S	S	S	S	S	0
Group203_version0.csv	Bacteroides_vulgatus_ATCC_8482	7	S	S	S	S	S	S	S	0
Group203_version0.csv	Tannerella_forsythia_ATCC_43037	8	R	R	S	R	S	S	R	4	2	3	4	7	4	9	7	4	0.603175
Group204_version0.csv	Bifidobacterium_kashiwanohense_DSM_21854	0	R	R	S	R	S	R	R	5
Group204_version0.csv	Staphylococcus_pasteuri_SP1	1	R	R	R	S	S	S	S	3
Group204_version0.csv	Eubacterium_ventriosum_ATCC_27560	2	S	R	S	S	S	S	S	1
Group204_version0.csv	Bifidobacterium_thermophilum_RBL67	3	R	R	S	R	S	S	R	4
Group204_version0.csv	Succinivibrio_dextrinosolvens_H5	4	R	S	S	S	S	R	S	2
Group204_version0.csv	Corynebacterium_kroppenstedtii_DSM_44385	5	R	S	R	S	S	R	R	4
Group204_version0.csv	Microbacterium_gubbeenense_DSM_15944	6	R	S	S	S	S	S	R	2
Group204_version0.csv	Prevotella_brevis_ATCC_19188	7	R	S	S	S	S	S	R	2
Group204_version0.csv	Rhodococcus_equi_NBRC_101255	8	R	S	S	S	S	R	R	3	0	1	5	7	7	9	5	3	0.587302
Group205_version0.csv	Enterococcus_sp_7L76	0	S	R	R	R	R	S	S	4
Group205_version0.csv	Aggregatibacter_aphrophilus_NJ8700	1	R	S	R	R	S	R	S	4
Group205_version0.csv	Ruminococcus_gnavus_ATCC_29149	2	S	R	S	R	S	S	-	2
Group205_version0.csv	Lactobacillus_paracasei_subsp_paracasei_ATCC_25302	3	-	R	R	R	R	S	S	4
Group205_version0.csv	Methanosphaera_stadtmanae_DSM_3091	4	R	R	R	R	S	R	R	6
Group205_version0.csv	Eubacterium_siraeum_70_3	5	S	R	S	-	S	S	-	1
Group205_version0.csv	Bifidobacterium_boum_DSM_20432	6	R	R	S	R	S	R	R	5
Group205_version0.csv	Pediococcus_acidilactici_7_4	7	S	R	R	-	R	S	-	3
Group205_version0.csv	Fusobacterium_gonidiaformans_3_1_5R	8	-	S	R	R	S	S	S	2	0	4	2	3	0	6	6	4	0.396825
Group206_version0.csv	Actinomyces_oris_K20	0	R	R	R	R	S	R	R	6
Group206_version0.csv	Dysgonomonas_gadei_ATCC_BAA_286	1	R	S	S	S	S	S	R	2
Group206_version0.csv	Anaerostipes_sp_3_2_56FAA	2	S	S	S	S	S	S	-	0
Group206_version0.csv	Bacteroides_timonensis_AP1	3	R	S	S	S	S	S	R	2
Group206_version0.csv	Pseudomonas_stutzeri_DSM_4166	4	R	R	S	S	S	R	R	4
Group206_version0.csv	Cedecea_davisae_DSM_4568	5	R	S	S	S	S	S	S	1
Group206_version0.csv	Propionibacterium_acidipropionici_ATCC_4875	6	R	S	S	S	S	R	R	3
Group206_version0.csv	Brevibacterium_linens_BL2	7	R	S	S	S	S	S	S	1
Group206_version0.csv	Bifidobacterium_bifidum_BGN4	8	S	R	S	R	S	S	R	3	1	2	6	8	7	9	6	2	0.634921
Group207_version0.csv	Haemophilus_influenzae_R2846	0	R	S	R	R	S	R	S	4
Group207_version0.csv	Tropheryma_whipplei_str_Twist	1	R	R	R	R	S	R	R	6
Group207_version0.csv	Bacillus_endophyticus_2102	2	R	R	S	S	S	S	S	2
Group207_version0.csv	Odoribacter_laneus_YIT_12061	3	R	S	S	S	S	R	R	3
Group207_version0.csv	Clostridium_sp_SY8519	4	S	S	S	S	R	S	R	2
Group207_version0.csv	Microbacterium_gubbeenense_DSM_15944	5	R	S	S	S	S	S	R	2
Group207_version0.csv	Butyricimonas_synergistica_DSM_23225	6	R	S	S	R	S	S	R	3
Group207_version0.csv	Actinomyces_georgiae_DSM_6843	7	R	R	R	S	S	R	R	5
Group207_version0.csv	Ruminococcus_flavefaciens_ATCC_19208	8	R	R	S	R	R	R	R	6	0	1	5	6	5	7	4	2	0.47619
Group208_version0.csv	Atopobium_minutum_10063974	0	R	R	R	R	R	R	R	7
Group208_version0.csv	Fusobacterium_nucleatum_subsp_vincentii_3_1_36A2	1	R	S	S	R	S	S	R	3
Group208_version0.csv	Eggerthella_lenta_DSM_2243	2	R	R	R	R	S	R	S	5
Group208_version0.csv	Erysipelotrichaceae_bacterium_sp_3_1_53	3	-	S	R	R	R	S	-	3
Group208_version0.csv	Fusobacterium_ulcerans_ATCC_49185	4	-	S	S	R	S	S	-	1
Group208_version0.csv	Staphylococcus_lugdunensis_HKU09_01	5	R	R	R	S	S	S	S	3
Group208_version0.csv	Ruminococcus_sp_SR1_5	6	S	S	S	S	R	S	S	1
Group208_version0.csv	Bulleidia_extructa_W1219	7	R	R	R	R	S	R	R	6
Group208_version0.csv	Melainabacterium_MEL_A1	8	R	S	S	S	S	S	S	1	0	1	5	4	3	6	6	4	0.460317
Group209_version0.csv	Lactobacillus_reuteri_F275_JCM_1112	0	-	S	R	R	R	S	S	3
Group209_version0.csv	Bacteroides_sp_2_1_22	1	S	S	S	S	S	S	S	0
Group209_version0.csv	Vibrio_fluvialis_PG41	2	R	S	S	S	S	R	R	3
Group209_version0.csv	Anaerobaculum_hydrogeniformans_OS1_ATCC_BAA_1850	3	-	S	R	S	S	-	-	1
Group209_version0.csv	Brevibacterium_casei_S18	4	R	S	S	S	S	R	R	3
Group209_version0.csv	Bordetella_hinzii_OH87_BAL007II	5	R	S	R	S	R	S	S	3
Group209_version0.csv	Bacillus_clausii_KSM_K16	6	R	S	S	S	S	S	R	2
Group209_version0.csv	Bifidobacterium_ruminantium_DSM_6489	7	R	R	S	S	S	S	S	2
Group209_version0.csv	Enterococcus_avium_ATCC_14025	8	R	R	R	S	R	R	R	6	1	1	7	5	8	6	5	4	0.571429
Group20_version0.csv	Dyadobacter_beijingensis_DSM_21582	0	R	S	S	S	S	S	S	1
Group20_version0.csv	Bacteroides_fragilis_3_1_12	1	S	S	S	S	S	S	S	0
Group20_version0.csv	Clostridium_sp_SS2_1	2	S	S	S	S	S	S	-	0
Group20_version0.csv	Bacteroides_eggerthii_DSM_20697	3	S	S	S	S	S	S	S	0
Group20_version0.csv	Bacteroides_sp_D20	4	S	S	S	S	S	S	S	0
Group20_version0.csv	Nevskia_ramosa_DSM_11499	5	R	S	S	S	R	S	R	3
Group20_version0.csv	Alistipes_shahii_WAL_8301	6	R	R	S	S	S	R	R	4
Group20_version0.csv	Clostridium_saccharogumia_DSM_17460	7	R	R	S	S	R	R	R	5
Group20_version0.csv	Clostridium_methoxybenzovorans_SR3	8	R	R	R	S	R	R	R	6	4	4	6	8	9	6	6	4	0.68254
Group210_version0.csv	Streptococcus_pyogenes_MGAS9429	0	R	R	R	R	R	R	R	7
Group210_version0.csv	Lactobacillus_salivarius_HO66_ATCC_11741	1	-	R	R	R	R	S	S	4
Group210_version0.csv	Fusobacterium_nucleatum_subsp_animalis_D11	2	-	S	S	R	S	S	-	1
Group210_version0.csv	Enterococcus_faecalis_TX1322	3	S	R	R	S	R	S	S	3
Group210_version0.csv	Bacillus_endophyticus_2102	4	R	R	S	S	S	S	S	2
Group210_version0.csv	Weissella_cibaria_KACC_11862	5	R	R	R	R	R	R	S	6
Group210_version0.csv	Bacteroides_sp_D2	6	S	S	S	S	S	S	S	0
Group210_version0.csv	Bifidobacterium_longum_infantis_157F_NC	7	S	R	S	-	S	S	-	1
Group210_version0.csv	Lactobacillus_plantarum_JDM1	8	S	R	R	R	R	S	S	4	1	4	2	4	3	4	7	6	0.47619
Group211_version0.csv	Paraprevotella_xylaniphila_YIT_11841	0	R	R	S	S	S	S	S	2
Group211_version0.csv	Dysgonomonas_gadei_ATCC_BAA_286	1	R	S	S	S	S	S	R	2
Group211_version0.csv	Enterococcus_saccharolyticus_DSM8903	2	R	R	S	S	S	R	R	4
Group211_version0.csv	Oceanobacillus_picturae_strain_S1	3	R	R	R	S	S	S	S	3
Group211_version0.csv	Haemophilus_influenzae_R2846	4	R	S	R	R	S	R	S	4
Group211_version0.csv	Bacteroides_ovatus_SD_CMC_3f	5	S	S	S	S	S	S	S	0
Group211_version0.csv	Lactobacillus_coryniformis_subsp_coryniformis_CECT_5711	6	R	R	R	R	R	R	R	7
Group211_version0.csv	Clostridium_difficile_CD196	7	S	S	S	R	R	S	S	2
Group211_version0.csv	Desulfovibrio_piger_ATCC_29098	8	S	S	S	S	S	S	S	0	2	3	5	6	6	7	6	6	0.619048
Group212_version0.csv	Coprococcus_eutactus_ATCC_27759	0	-	S	R	S	S	S	-	1
Group212_version0.csv	Staphylococcus_arlettae_CVD059	1	R	R	S	S	S	S	S	2
Group212_version0.csv	Aeromonas_caviae_Ae398	2	R	S	S	S	S	S	S	1
Group212_version0.csv	Lactobacillus_vaginalis_ATCC_49540	3	S	R	R	R	S	R	R	5
Group212_version0.csv	Aerococcus_viridans_ATCC_11563	4	R	R	R	R	S	R	R	6
Group212_version0.csv	Fusobacterium_nucleatum_subsp_animalis_3_1_33	5	-	S	S	R	S	S	-	1
Group212_version0.csv	Bacteroides_sp_D20	6	S	S	S	S	S	S	S	0
Group212_version0.csv	Enterococcus_gallinarum_EG2	7	R	R	R	S	R	S	R	5
Group212_version0.csv	Fusobacterium_sp_4_8	8	R	S	S	R	S	R	R	4	1	2	5	5	5	8	6	3	0.539683
Group213_version0.csv	Campylobacter_jejuni_jejuni_NCTC_11168	0	S	S	R	S	S	S	S	1
Group213_version0.csv	Clostridium_acetobutylicum_ATCC_824	1	R	R	S	S	S	R	R	4
Group213_version0.csv	Eubacterium_siraeum_DSM_15702	2	S	R	S	-	S	S	-	1
Group213_version0.csv	Bifidobacterium_ruminantium_DSM_6489	3	R	R	S	S	S	S	S	2
Group213_version0.csv	Lactobacillus_reuteri_CF48_3A_	4	-	R	R	R	R	-	S	4
Group213_version0.csv	Lactobacillus_pentosus_KCA1	5	S	R	R	R	R	R	S	5
Group213_version0.csv	Staphylococcus_pettenkoferi_VCU012	6	R	R	R	S	S	S	S	3
Group213_version0.csv	Actinomyces_turicensis_ACS_279_V_Col4	7	S	R	R	S	S	R	R	4
Group213_version0.csv	Cronobacter_sakazakii_ATCC_BAA_894	8	R	S	S	S	S	R	S	2	0	4	2	4	6	7	4	6	0.52381
Group214_version0.csv	Parabacteroides_sp_D13	0	S	S	S	S	S	S	S	0
Group214_version0.csv	Collinsella_aerofaciens_ATCC_25986	1	-	R	R	R	S	S	-	3
Group214_version0.csv	Eubacterium_ramulus_ATCC_29099	2	R	R	S	S	S	R	R	4
Group214_version0.csv	Faecalibacterium_prausnitzii_M21_2	3	R	R	R	S	R	R	S	5
Group214_version0.csv	Peptoniphilus_harei_ACS_146_V_Sch2b	4	R	R	S	R	R	S	R	5
Group214_version0.csv	Weissella_confusa_LBAE_C39_2	5	R	R	R	R	R	R	R	7
Group214_version0.csv	Lactobacillus_salivarius_HO66_ATCC_11741	6	-	R	R	R	R	S	S	4
Group214_version0.csv	Streptococcus_agalactiae_A909	7	R	S	R	R	S	S	R	4
Group214_version0.csv	Listeria_monocytogenes_Finland_1988	8	R	R	S	S	S	S	S	2	1	1	2	4	4	5	6	4	0.412698
Group216_version0.csv	Corynebacterium_ammoniagenes_DSM_20306	0	R	S	S	S	S	S	S	1
Group216_version0.csv	Parabacteroides_gordonii_DSM_23371	1	R	S	S	S	R	S	S	2
Group216_version0.csv	Oceanobacillus_picturae_strain_S1	2	R	R	R	S	S	S	S	3
Group216_version0.csv	Bacteroides_intestinalis_341_DSM_17393	3	S	S	S	S	S	S	S	0
Group216_version0.csv	Methanobrevibacter_ruminantium_M1	4	R	R	S	R	R	R	R	6
Group216_version0.csv	Streptococcus_salivarius_JIM8777	5	R	R	S	R	S	R	R	5
Group216_version0.csv	Collinsella_intestinalis_DSM_13280	6	-	R	R	R	R	S	-	4
Group216_version0.csv	Enterobacter_hormaechei_YT2	7	R	S	S	S	S	R	S	2
Group216_version0.csv	Clostridium_saccharogumia_DSM_17460	8	R	R	S	S	R	R	R	5	1	1	4	7	6	5	5	5	0.52381
Group217_version0.csv	Bacteroides_vulgatus_ATCC_8482	0	S	S	S	S	S	S	S	0
Group217_version0.csv	Enterococcus_saccharolyticus_DSM8903	1	R	R	S	S	S	R	R	4
Group217_version0.csv	Capnocytophaga_sputigena_ATCC_33612	2	R	S	R	R	S	S	R	4
Group217_version0.csv	Atopobium_parvulum_DSM_20469	3	R	R	R	R	R	R	R	7
Group217_version0.csv	Clostridium_sp_L2_50	4	S	S	R	S	S	S	-	1
Group217_version0.csv	Vibrio_fluvialis_PG41	5	R	S	S	S	S	R	R	3
Group217_version0.csv	Lactobacillus_animalis_KCTC_3501	6	R	R	R	R	R	R	R	7
Group217_version0.csv	Pseudoramibacter_alactolyticus_ATCC_23263	7	R	R	S	S	R	R	R	5
Group217_version0.csv	Dermacoccus_nishinomiyaensis	8	R	S	R	S	S	R	R	4	1	2	5	4	6	6	3	1	0.428571
Group218_version0.csv	Gordonia_rubripertincta_NBRC_101908	0	R	S	S	S	S	S	R	2
Group218_version0.csv	Acinetobacter_baumannii_AB0057	1	R	S	R	S	S	S	R	3
Group218_version0.csv	Clostridium_botulinum_E1_str_BoNT_E_Beluga	2	R	S	R	S	S	R	R	4
Group218_version0.csv	Clostridium_citroniae_WAL_17108	3	R	R	R	S	R	R	R	6
Group218_version0.csv	Escherichia_sp_4_1_40B	4	-	S	S	S	S	S	S	0
Group218_version0.csv	Staphylococcus_equorum_subsp_equorum_Mu2	5	R	R	R	S	S	S	S	3
Group218_version0.csv	Enterococcus_asini_ATCC_700915	6	R	R	R	R	R	R	R	7
Group218_version0.csv	Clostridium_sticklandii_DSM_519	7	R	R	S	S	S	S	R	3
Group218_version0.csv	Neisseria_macacae_ATCC_33926	8	R	S	S	S	R	S	R	3	1	0	5	4	8	6	6	2	0.492063
Group219_version0.csv	Clostridium_difficile_CD196	0	S	S	S	R	R	S	S	2
Group219_version0.csv	Brevibacterium_massiliense_5401308	1	R	S	R	S	S	R	R	4
Group219_version0.csv	Dorea_formicigenerans_ATCC_27755	2	R	S	S	R	S	S	S	2
Group219_version0.csv	Gemella_sanguinis_ATCC700632	3	R	R	R	R	R	R	R	7
Group219_version0.csv	Brevibacillus_agri_BAB_2500	4	R	R	S	S	S	S	S	2
Group219_version0.csv	Butyricimonas_virosa_DSM_23226	5	R	S	S	R	S	S	R	3
Group219_version0.csv	Pediococcus_acidilactici_7_4	6	S	R	R	-	R	S	-	3
Group219_version0.csv	Vibrio_parahaemolyticus_RIMD_2210633	7	R	S	S	S	S	S	S	1
Group219_version0.csv	Pseudomonas_aeruginosa_NCGM2_S1	8	S	S	S	S	S	S	S	0	1	3	6	6	4	6	7	5	0.587302
Group21_version0.csv	Propionibacterium_jensenii_DSM_20535	0	R	S	S	S	S	R	S	2
Group21_version0.csv	Clostridium_hylemonae_DSM_15053	1	S	R	S	R	R	S	-	3
Group21_version0.csv	Prevotella_bivia_DSM_20514	2	R	S	S	R	S	S	R	3
Group21_version0.csv	Ruminococcaceae_bacterium_D16	3	-	S	R	R	R	S	S	3
Group21_version0.csv	Burkholderia_cepacia_GG4	4	S	S	S	S	S	S	R	1
Group21_version0.csv	Staphylococcus_vitulinus_F1028	5	R	R	R	S	S	S	S	3
Group21_version0.csv	Corynebacterium_durum_F0235	6	R	S	R	S	S	R	S	3
Group21_version0.csv	Prevotella_melaninogenica_ATCC_25845	7	R	S	S	R	S	S	R	3
Group21_version0.csv	Bacteroides_plebeius_M12_DSM_17135	8	S	S	S	S	R	S	S	1	0	3	7	6	5	6	7	5	0.619048
Group220_version0.csv	Coprococcus_eutactus_ATCC_27759	0	-	S	R	S	S	S	-	1
Group220_version0.csv	Enterococcus_hirae_ATCC_9790	1	R	R	R	R	S	R	R	6
Group220_version0.csv	Citrobacter_freundii_ATCC_8090	2	R	S	S	S	S	S	S	1
Group220_version0.csv	Corynebacterium_tuberculostearicum_SK141	3	R	S	R	S	S	S	S	2
Group220_version0.csv	Gordonibacter_pamelaeae_7_10_1_bT_DSM_19378	4	S	R	R	R	S	S	S	3
Group220_version0.csv	Citrobacter_freundii_UCI_31	5	R	S	S	S	S	S	S	1
Group220_version0.csv	Corynebacterium_propinquum_DSM_44285	6	R	S	R	S	S	R	R	4
Group220_version0.csv	Anaerobaculum_hydrogeniformans_OS1_ATCC_BAA_1850	7	-	S	R	S	S	-	-	1
Group220_version0.csv	Lactobacillus_coleohominis_101_4_CHN	8	R	R	R	R	R	R	R	7	0	1	6	2	6	8	5	4	0.507937
Group221_version0.csv	Streptococcus_peroris_ATCC_700780	0	R	R	R	R	S	R	R	6
Group221_version0.csv	Bifidobacterium_longum_longum_BBMN68	1	S	R	S	R	S	S	S	2
Group221_version0.csv	Clostridium_symbiosum_ATCC_14940	2	R	R	S	R	R	R	R	6
Group221_version0.csv	Prevotella_melaninogenica_ATCC_25845	3	R	S	S	R	S	S	R	3
Group221_version0.csv	Roseburia_inulinivorans_DSM_16841	4	S	R	R	-	R	S	-	3
Group221_version0.csv	Clostridium_difficile_NAP08	5	-	S	S	S	R	S	S	1
Group221_version0.csv	Prevotella_denticola_F0289	6	R	R	S	R	S	S	R	4
Group221_version0.csv	Cellulosilyticum_lentocellum_DSM_5427	7	R	R	R	S	S	R	R	5
Group221_version0.csv	Bacteroides_oleiciplenus_YIT_12058	8	R	S	S	S	S	S	R	2	0	2	3	6	3	6	6	2	0.444444
Group222_version0.csv	Bacteroides_ovatus_ATCC_8483	0	S	S	S	S	S	S	S	0
Group222_version0.csv	Enterobacter_hormaechei_YT3	1	R	S	S	S	S	R	S	2
Group222_version0.csv	Streptococcus_vestibularis_F0396	2	R	R	R	R	S	R	R	6
Group222_version0.csv	Bifidobacterium_longum_infantis_ATCC_15697	3	-	S	S	S	S	S	-	0
Group222_version0.csv	Eubacterium_dolichum_DSM_3991	4	-	R	R	-	R	-	-	3
Group222_version0.csv	Acidaminococcus_fermentans_DSM_20731	5	R	R	S	S	R	S	R	4
Group222_version0.csv	Bifidobacterium_coryneforme_DSM_20216	6	R	R	R	R	R	R	R	7
Group222_version0.csv	Clostridium_butyricum_DSM_10702	7	S	S	S	S	S	S	S	0
Group222_version0.csv	Bifidobacterium_bifidum_S17	8	S	R	S	R	S	S	R	3	3	3	4	6	5	6	5	3	0.507937
Group223_version0.csv	Arthrobacter_castelli_DSM_16402	0	R	S	S	S	S	S	S	1
Group223_version0.csv	Fusobacterium_sp_4_8	1	R	S	S	R	S	R	R	4
Group223_version0.csv	Micromonospora_aurantiaca_ATCC_27029	2	R	S	S	S	S	R	R	3
Group223_version0.csv	Prevotella_loescheii_DSM_19665	3	S	S	S	R	S	S	R	2
Group223_version0.csv	Bifidobacterium_bifidum_BGN4	4	S	R	S	R	S	S	R	3
Group223_version0.csv	Campylobacter_rectus_RM3267	5	R	S	R	S	R	R	R	5
Group223_version0.csv	Mycobacterium_fortuitum_subsp_fortuitum_DSM_46621	6	R	S	S	S	S	S	S	1
Group223_version0.csv	Eubacterium_cellulosolvens_6	7	R	R	S	S	R	R	R	5
Group223_version0.csv	Neisseria_cinerea_ATCC_14685	8	R	S	S	S	R	R	R	4	0	2	7	8	6	6	4	2	0.555556
Group224_version0.csv	Paraprevotella_xylaniphila_YIT_11841	0	R	R	S	S	S	S	S	2
Group224_version0.csv	Citrobacter_freundii_ATCC_8090	1	R	S	S	S	S	S	S	1
Group224_version0.csv	Bifidobacterium_breve_UCC2003_NCIMB8807	2	S	R	R	R	S	S	S	3
Group224_version0.csv	Parasutterella_excrementihominis_YIT_11859	3	R	S	R	S	R	R	R	5
Group224_version0.csv	Staphylococcus_intermedius_ATCC_27335	4	R	R	R	R	R	R	R	7
Group224_version0.csv	Yersinia_enterocolitica_subsp_enterocolitica_8081	5	S	S	S	S	S	S	S	0
Group224_version0.csv	Enterococcus_casseliflavus_ATCC_12755	6	R	R	R	S	R	R	R	6
Group224_version0.csv	Schlesneria_paludicola_DSM_18645	7	R	S	S	S	S	S	R	2
Group224_version0.csv	Enterococcus_faecalis_OG1RF_ATCC_47077	8	R	R	R	R	S	R	S	5	1	2	4	4	6	6	5	5	0.507937
Group225_version0.csv	Weissella_cibaria_KACC_11862	0	R	R	R	R	R	R	S	6
Group225_version0.csv	Leuconostoc_mesenteroides_subsp_cremoris_ATCC_19254	1	S	S	R	R	S	S	-	2
Group225_version0.csv	Brevibacillus_borstelensis_AK1	2	R	R	S	S	S	R	R	4
Group225_version0.csv	Escherichia_albertii_KF1	3	R	S	S	S	S	S	S	1
Group225_version0.csv	Bifidobacterium_scardovii_JCM_12489	4	R	R	R	R	R	R	R	7
Group225_version0.csv	Lactobacillus_fermentum_ATCC_14931	5	R	S	R	-	S	S	S	2
Group225_version0.csv	Staphylococcus_pettenkoferi_VCU012	6	R	R	R	S	S	S	S	3
Group225_version0.csv	Lactobacillus_delbrueckii_subsp_bulgaricus_ATCC_BAA_365	7	-	R	R	R	R	S	S	4
Group225_version0.csv	Enterococcus_avium_ATCC_14025	8	R	R	R	S	R	R	R	6	0	1	3	2	4	5	5	5	0.396825
Group226_version0.csv	Streptococcus_constellatus_subsp_constellatus_SK53	0	R	R	R	R	R	R	R	7
Group226_version0.csv	Fusobacterium_sp_4_8	1	R	S	S	R	S	R	R	4
Group226_version0.csv	Bacillus_subtilis_str_168	2	R	S	S	S	S	S	S	1
Group226_version0.csv	Streptococcus_equi_subsp_equi_4047	3	R	R	R	R	S	R	R	6
Group226_version0.csv	Clostridium_bifermentans_ATCC_19299	4	R	R	R	R	S	S	R	5
Group226_version0.csv	Clostridium_acetobutylicum_ATCC_824	5	R	R	S	S	S	R	R	4
Group226_version0.csv	Fusobacterium_nucleatum_subsp_nucleatum_ATCC_25586	6	R	S	S	R	S	R	R	4
Group226_version0.csv	Streptococcus_gallolyticus_subsp_gallolyticus_ATCC_43143	7	R	R	S	S	S	R	R	4
Group226_version0.csv	Anaerostipes_sp_3_2_56FAA	8	S	S	S	S	S	S	-	0	1	1	4	6	4	8	3	1	0.428571
Group227_version0.csv	Achromobacter_xylosoxidans_A8	0	R	S	S	S	S	S	R	2
Group227_version0.csv	Peptoniphilus_lacrimalis_DSM_7455	1	R	R	S	R	R	R	R	6
Group227_version0.csv	Streptococcus_dysgalactiae_subsp_dysgalactiae_ATCC_27957	2	R	R	R	R	R	R	R	7
Group227_version0.csv	Clostridium_sp_M62_1	3	S	S	R	R	R	S	-	3
Group227_version0.csv	Bilophila_wadsworthia_3_1_6	4	-	S	S	S	S	S	S	0
Group227_version0.csv	Campylobacter_jejuni_jejuni_ICDCCJ07004	5	S	S	R	S	S	S	S	1
Group227_version0.csv	Bifidobacterium_longum_NCC2705	6	S	R	S	-	S	S	-	1
Group227_version0.csv	Bifidobacterium_animalis_lactis_Bl_04_ATCC_SD5219	7	R	R	R	R	S	R	R	6
Group227_version0.csv	Veillonella_sp_3_1_44	8	-	S	R	S	R	S	S	2	1	3	5	4	4	5	6	3	0.47619
Group228_version0.csv	Bacteroides_eggerthii_1_2_48FAA	0	S	S	S	S	S	S	S	0
Group228_version0.csv	Adlercreutzia_equolifaciens_DSM_19450	1	R	R	R	S	S	R	S	4
Group228_version0.csv	Pseudoramibacter_alactolyticus_ATCC_23263	2	R	R	S	S	R	R	R	5
Group228_version0.csv	Coprococcus_eutactus_ATCC_27759	3	-	S	R	S	S	S	-	1
Group228_version0.csv	Streptococcus_dysgalactiae_subsp_dysgalactiae_ATCC_27957	4	R	R	R	R	R	R	R	7
Group228_version0.csv	Aeromonas_caviae_Ae398	5	R	S	S	S	S	S	S	1
Group228_version0.csv	Edwardsiella_tarda_ATCC_23685	6	-	S	R	S	S	S	S	1
Group228_version0.csv	Lactobacillus_buchneri_ATCC_11577	7	S	R	R	R	S	S	S	3
Group228_version0.csv	Prevotella_intermedia_ATCC_25611	8	S	S	S	R	S	S	R	2	1	3	5	4	6	7	6	5	0.571429
Group229_version0.csv	Sulfolobus_solfataricus_P2	0	S	R	S	R	S	R	R	4
Group229_version0.csv	Fusobacterium_nucleatum_subsp_vincentii_3_1_27	1	-	S	S	R	S	S	S	1
Group229_version0.csv	Streptococcus_thermophilus_LMG_18311	2	S	R	R	R	S	S	-	3
Group229_version0.csv	Hafnia_alvei_ATCC_51873	3	R	S	S	S	S	S	S	1
Group229_version0.csv	Corynebacterium_tuberculostearicum_SK141	4	R	S	R	S	S	S	S	2
Group229_version0.csv	Tannerella_forsythia_ATCC_43037	5	R	R	S	R	S	S	R	4
Group229_version0.csv	Brevibacillus_agri_BAB_2500	6	R	R	S	S	S	S	S	2
Group229_version0.csv	Alcaligenes_faecalis_subsp_faecalis_NCIB_8687	7	S	S	S	S	S	S	S	0
Group229_version0.csv	Nevskia_ramosa_DSM_11499	8	R	S	S	S	R	S	R	3	1	3	5	7	5	8	8	5	0.650794
Group22_version0.csv	Fusobacterium_nucleatum_subsp_animalis_3_1_33	0	-	S	S	R	S	S	-	1
Group22_version0.csv	Alistipes_finegoldii_DSM_17242	1	R	S	S	S	S	R	R	3
Group22_version0.csv	Bacillus_cereus_G9842	2	S	S	S	S	S	S	S	0
Group22_version0.csv	Streptococcus_salivarius_JIM8777	3	R	R	S	R	S	R	R	5
Group22_version0.csv	Prevotella_salivae_DSM_15606	4	S	S	R	S	S	S	S	1
Group22_version0.csv	Desulfovibrio_piger_ATCC_29098	5	S	S	S	S	S	S	S	0
Group22_version0.csv	Propionibacterium_acidipropionici_ATCC_4875	6	R	S	S	S	S	R	R	3
Group22_version0.csv	Brachybacterium_paraconglomeratum_LC44	7	R	R	S	S	S	R	S	3
Group22_version0.csv	Peptoniphilus_indolicus_ATCC_29427	8	R	R	R	R	S	R	R	6	2	3	6	7	6	9	4	4	0.619048
Group230_version0.csv	Lactobacillus_salivarius_salivarius_UCC118	0	-	R	R	R	R	S	S	4
Group230_version0.csv	Staphylococcus_caprae_C87	1	R	R	R	S	S	S	S	3
Group230_version0.csv	Clostridium_symbiosum_WAL_14163	2	S	S	S	-	R	S	-	1
Group230_version0.csv	Anaerostipes_hadrus_DSM_3319	3	R	R	S	S	S	S	R	3
Group230_version0.csv	Prevotella_shahii_JCM_12083	4	R	S	S	R	S	S	R	3
Group230_version0.csv	Oribacterium_sinus_F0268	5	R	R	R	R	R	R	R	7
Group230_version0.csv	Bacteroides_coprophilus_DSM_18228	6	S	S	S	S	R	S	S	1
Group230_version0.csv	Oceanobacillus_picturae_strain_S1	7	R	R	R	S	S	S	S	3
Group230_version0.csv	Achromobacter_xylosoxidans_A8	8	R	S	S	S	S	S	R	2	0	2	4	5	5	5	8	4	0.52381
Group231_version0.csv	Brevibacterium_massiliense_5401308	0	R	S	R	S	S	R	R	4
Group231_version0.csv	Prevotella_denticola_DSM20614	1	R	S	S	R	S	S	R	3
Group231_version0.csv	Paraprevotella_xylaniphila_YIT_11841	2	R	R	S	S	S	S	S	2
Group231_version0.csv	Fusobacterium_gonidiaformans_3_1_5R	3	-	S	R	R	S	S	S	2
Group231_version0.csv	Prevotella_disiens_JCM_6334	4	S	S	S	R	S	S	R	2
Group231_version0.csv	Eubacterium_rectale_M104_1	5	S	S	S	S	S	S	S	0
Group231_version0.csv	Parabacteroides_goldsteinii_dnLKV18	6	R	S	S	S	S	S	R	2
Group231_version0.csv	Bacteroides_sp_3_1_23	7	S	S	S	S	S	S	S	0
Group231_version0.csv	Clostridium_difficile_NAP07	8	-	S	S	S	R	S	S	1	2	3	8	7	6	8	8	5	0.714286
Group232_version0.csv	Megamonas_funiformis_YIT_11815	0	R	R	S	S	S	S	R	3
Group232_version0.csv	Propionibacterium_propionicum_F0230a	1	R	R	R	S	S	R	R	5
Group232_version0.csv	Veillonella_dispar_ATCC_17748	2	R	S	R	S	R	R	S	4
Group232_version0.csv	Methylobacterium_populi_BJ001	3	R	S	S	S	S	S	R	2
Group232_version0.csv	Bifidobacterium_bifidum_BGN4	4	S	R	S	R	S	S	R	3
Group232_version0.csv	Fusobacterium_nucleatum_subsp_animalis_3_1_33	5	-	S	S	R	S	S	-	1
Group232_version0.csv	Bacteroides_ovatus_ATCC_8483	6	S	S	S	S	S	S	S	0
Group232_version0.csv	Dermacoccus_nishinomiyaensis	7	R	S	R	S	S	R	R	4
Group232_version0.csv	Veillonella_sp_6_1_27	8	-	S	R	S	R	S	S	2	1	2	6	5	7	7	6	3	0.571429
Group233_version0.csv	Bacteroides_sp_4_3_47FAA	0	S	S	S	S	S	S	S	0
Group233_version0.csv	Bacillus_amyloliquefaciens_subsp_amyloliquefaciens_DC_12	1	R	R	S	S	S	S	S	2
Group233_version0.csv	Bifidobacterium_bifidum_NCIMB_41171	2	-	R	S	-	S	S	-	1
Group233_version0.csv	Bacteroides_pyogenes_DSM20611	3	R	S	S	S	S	S	R	2
Group233_version0.csv	Anaerotruncus_colihominis_DSM_17241	4	-	R	R	R	R	S	S	4
Group233_version0.csv	Vibrio_fluvialis_560	5	R	S	S	S	S	S	S	1
Group233_version0.csv	Morganella_morganii_subsp_morganii_KT	6	R	S	R	S	S	S	S	2
Group233_version0.csv	Veillonella_parvula_Te3_DSM_2008	7	S	S	S	S	R	S	S	1
Group233_version0.csv	Stoquefichus_massiliensis_AP9	8	R	R	R	R	R	R	R	7	1	2	5	6	6	6	8	6	0.619048
Group234_version0.csv	Arcanobacterium_haemolyticum_DSM_20595	0	R	R	R	R	S	R	R	6
Group234_version0.csv	Campylobacter_jejuni_jejuni_ICDCCJ07004	1	S	S	R	S	S	S	S	1
Group234_version0.csv	Campylobacter_showae_CSUNSWCD	2	R	S	R	S	R	R	R	5
Group234_version0.csv	Bifidobacterium_kashiwanohense_DSM_21854	3	R	R	S	R	S	R	R	5
Group234_version0.csv	Clostridium_difficile_NAP07	4	-	S	S	S	R	S	S	1
Group234_version0.csv	Clostridium_bartlettii_DSM_16795	5	-	S	R	R	S	-	-	2
Group234_version0.csv	Eubacterium_dolichum_DSM_3991	6	-	R	R	-	R	-	-	3
Group234_version0.csv	Staphylococcus_hominis_subsp_hominis_C80	7	R	R	R	S	S	S	S	3
Group234_version0.csv	Clostridium_botulinum_F_str_230613	8	R	S	S	S	S	S	S	1	0	1	5	3	5	6	4	4	0.444444
Group235_version0.csv	Clostridium_glycolicum_ATCC_14880	0	R	R	S	S	S	R	R	4
Group235_version0.csv	Streptococcus_constellatus_subsp_constellatus_SK53	1	R	R	R	R	R	R	R	7
Group235_version0.csv	Adlercreutzia_equolifaciens_DSM_19450	2	R	R	R	S	S	R	S	4
Group235_version0.csv	Bifidobacterium_stercoris_DSM_24849	3	R	R	R	S	S	S	R	4
Group235_version0.csv	Butyrivibrio_crossotus_DSM_2876	4	S	S	R	S	S	S	-	1
Group235_version0.csv	Bifidobacterium_angulatum_DSM_20098	5	S	R	S	R	S	S	-	2
Group235_version0.csv	Brachybacterium_paraconglomeratum_LC44	6	R	R	S	S	S	R	S	3
Group235_version0.csv	Bifidobacterium_animalis_lactis_BB_12	7	R	R	R	R	S	R	R	6
Group235_version0.csv	Lactobacillus_delbrueckii_subsp_bulgaricus_ATCC_BAA_365	8	-	R	R	R	R	S	S	4	0	2	1	3	5	7	4	3	0.396825
Group236_version0.csv	Mobiluncus_curtisii_ATCC_43063	0	R	R	S	S	S	R	R	4
Group236_version0.csv	Arcanobacterium_haemolyticum_DSM_20595	1	R	R	R	R	S	R	R	6
Group236_version0.csv	Clostridium_bolteae_ATCC_BAA_613	2	S	S	S	R	R	S	S	2
Group236_version0.csv	Corynebacterium_durum_F0235	3	R	S	R	S	S	R	S	3
Group236_version0.csv	Lactobacillus_rhamnosus_LMS2_1	4	-	R	R	R	R	S	S	4
Group236_version0.csv	Staphylococcus_equorum_subsp_equorum_Mu2	5	R	R	R	S	S	S	S	3
Group236_version0.csv	Burkholderia_cepacia_GG4	6	S	S	S	S	S	S	R	1
Group236_version0.csv	Acidaminococcus_intestini_RyC_MR95	7	S	S	R	R	R	S	R	4
Group236_version0.csv	Clostridium_indolis_DSM_755	8	R	R	R	S	R	R	R	6	0	3	4	3	5	5	5	4	0.460317
Group237_version0.csv	Aneurinibacillus_aneurinilyticus_ATCC_12856	0	R	R	S	S	S	S	S	2
Group237_version0.csv	Clostridium_sp_7_2_43FAA	1	-	R	R	R	S	-	-	3
Group237_version0.csv	Capnocytophaga_ochracea_DSM_7271	2	R	S	R	R	S	S	R	4
Group237_version0.csv	Cedecea_davisae_DSM_4568	3	R	S	S	S	S	S	S	1
Group237_version0.csv	Bacteroides_faecis_MAJ27	4	R	R	S	S	S	S	R	3
Group237_version0.csv	Mesorhizobium_loti_MAFF303099	5	R	R	S	S	S	R	R	4
Group237_version0.csv	Providencia_rettgeri_DSM_1131	6	-	S	R	S	S	S	S	1
Group237_version0.csv	Streptococcus_infantis_ATCC_700779	7	R	R	R	R	S	R	R	6
Group237_version0.csv	Coprococcus_catus_GD_7	8	R	S	S	R	R	R	R	5	0	0	4	5	5	8	5	3	0.47619
Group238_version0.csv	Listeria_monocytogenes_serotype_7_SLCC_2482	0	R	R	S	S	S	S	S	2
Group238_version0.csv	Clostridium_sporosphaeroides_DSM_1294	1	R	R	R	S	R	R	R	6
Group238_version0.csv	Bifidobacterium_bifidum_NCIMB_41171	2	-	R	S	-	S	S	-	1
Group238_version0.csv	Porphyromonas_gingivalis_W83	3	S	S	S	S	S	S	R	1
Group238_version0.csv	Melainabacterium_MEL_A1	4	R	S	S	S	S	S	S	1
Group238_version0.csv	Bacillus_fordii_DSM_16014	5	R	R	S	S	S	S	S	2
Group238_version0.csv	Vibrio_furnissii_NCTC_11218	6	R	S	S	R	S	R	S	3
Group238_version0.csv	Serratia_marcescens_subsp_marcescens_Db11	7	R	S	S	S	S	S	S	1
Group238_version0.csv	Bacteroides_sp_D1	8	S	S	S	S	S	S	S	0	1	2	5	8	7	8	7	6	0.68254
Group239_version0.csv	Ochrobactrum_intermedium_LMG_3301	0	R	S	S	S	S	R	R	3
Group239_version0.csv	Klebsiella_oxytoca_KCTC_1686	1	R	R	S	S	S	S	S	2
Group239_version0.csv	Mycoplasma_hominis_ATCC_23114	2	R	R	R	R	R	R	R	7
Group239_version0.csv	Klebsiella_sp_1_1_55	3	S	S	S	S	S	S	S	0
Group239_version0.csv	Actinomyces_urogenitalis_DSM_15434	4	R	R	R	S	S	S	R	4
Group239_version0.csv	Butyrivibrio_fibrisolvens_16_4	5	S	S	S	S	S	S	-	0
Group239_version0.csv	Bifidobacterium_pseudolongum_subsp_Pseudolongum_DSM_20099	6	R	R	R	R	S	R	R	6
Group239_version0.csv	Prevotella_denticola_DSM20614	7	R	S	S	R	S	S	R	3
Group239_version0.csv	Butyrivibrio_crossotus_DSM_2876	8	S	S	R	S	S	S	-	1	2	3	5	5	6	8	6	2	0.555556
Group23_version0.csv	Acidaminococcus_fermentans_DSM_20731	0	R	R	S	S	R	S	R	4
Group23_version0.csv	Brevibacterium_linens_BL2	1	R	S	S	S	S	S	S	1
Group23_version0.csv	Capnocytophaga_sputigena_ATCC_33612	2	R	S	R	R	S	S	R	4
Group23_version0.csv	Clostridium_viride_DSM_6836	3	R	R	S	S	S	R	R	4
Group23_version0.csv	Mitsuokella_jalaludinii_DSM_13811	4	R	S	R	R	S	R	R	5
Group23_version0.csv	Listeria_monocytogenes_SLCC_7179	5	R	R	S	S	S	S	S	2
Group23_version0.csv	Desulfovibrio_sp_3_1_syn3	6	S	S	S	S	S	S	S	0
Group23_version0.csv	Rhodococcus_equi_NBRC_101255	7	R	S	S	S	S	R	R	3
Group23_version0.csv	Haemophilus_parainfluenzae_T3T1	8	R	S	S	R	S	S	S	2	1	1	6	7	6	8	6	4	0.603175
Group240_version0.csv	Bacteroides_sp_9_1_42FAA	0	S	S	S	S	S	S	S	0
Group240_version0.csv	Ochrobactrum_anthropi_ATCC_49188	1	R	R	S	S	S	S	R	3
Group240_version0.csv	Clostridium_symbiosum_ATCC_14940	2	R	R	S	R	R	R	R	6
Group240_version0.csv	Prevotella_conceptionensis_9403948	3	R	R	S	R	S	R	R	5
Group240_version0.csv	Dorea_longicatena_DSM_13814	4	S	S	S	S	S	S	-	0
Group240_version0.csv	Bacillus_atrophaeus_ATCC_49822_1	5	R	R	S	S	S	S	S	2
Group240_version0.csv	Propionibacterium_propionicum_F0230a	6	R	R	R	S	S	R	R	5
Group240_version0.csv	Lactobacillus_rhamnosus_GG_ATCC_53103	7	R	R	R	R	R	S	S	5
Group240_version0.csv	Dialister_invisus_DSM_15470	8	R	R	R	R	R	R	R	7	2	2	2	6	5	6	5	3	0.460317
Group241_version0.csv	Streptococcus_lutetiensis_033	0	R	S	S	R	S	S	R	3
Group241_version0.csv	Propionibacterium_freudenreichii_subsp_shermanii_CIRM_BIA1	1	S	S	S	R	S	S	S	1
Group241_version0.csv	Clostridium_leptum_DSM_753	2	S	R	S	-	S	S	-	1
Group241_version0.csv	Citrobacter_freundii_ATCC_8090	3	R	S	S	S	S	S	S	1
Group241_version0.csv	Escherichia_coli_O157_H7_str_Sakai	4	-	S	S	S	S	S	S	0
Group241_version0.csv	Clostridium_clariflavum_DSM_19732	5	R	R	S	S	S	R	R	4
Group241_version0.csv	Arcobacter_butzleri_RM4018	6	R	R	S	S	S	R	R	4
Group241_version0.csv	Odoribacter_laneus_YIT_12061	7	R	S	S	S	S	R	R	3
Group241_version0.csv	Neisseria_subflava_NJ9703	8	R	S	S	S	S	S	R	2	1	2	6	9	6	9	6	3	0.650794
Group242_version0.csv	Lactobacillus_johnsonii_DPC_6026	0	S	R	R	R	R	R	S	5
Group242_version0.csv	Campylobacter_hominis_ATCC_BAA_381	1	R	S	R	S	R	S	R	4
Group242_version0.csv	Lactobacillus_salivarius_salivarius_UCC118	2	-	R	R	R	R	S	S	4
Group242_version0.csv	Bifidobacterium_animalis_lactis_DSM_10140	3	R	R	R	R	S	R	R	6
Group242_version0.csv	Eubacterium_cellulosolvens_6	4	R	R	S	S	R	R	R	5
Group242_version0.csv	Alistipes_indistinctus_YIT_12060	5	R	S	S	S	S	S	R	2
Group242_version0.csv	Bifidobacterium_animalis_lactis_Bi_07	6	R	R	R	R	S	R	S	5
Group242_version0.csv	Listeria_grayi_DSM_20601	7	S	S	R	S	S	S	S	1
Group242_version0.csv	Listeria_monocytogenes_FSL_R2_561	8	R	R	S	S	S	S	S	2	0	2	3	3	5	5	5	5	0.444444
Group243_version0.csv	Vibrio_fluvialis_I21563	0	R	S	S	S	R	S	R	3
Group243_version0.csv	Comamonas_testosteroni_CNB_2	1	R	S	S	S	S	S	R	2
Group243_version0.csv	Lysinibacillus_fusiformis_ZB2	2	R	R	S	S	S	S	S	2
Group243_version0.csv	Corynebacterium_ureicelerivorans	3	R	S	R	S	S	S	R	3
Group243_version0.csv	Clostridium_indolis_DSM_755	4	R	R	R	S	R	R	R	6
Group243_version0.csv	Methanobrevibacter_smithii_ATCC_35061	5	R	S	S	R	S	S	S	2
Group243_version0.csv	Escherichia_coli_str_K_12_substr_MG1655	6	-	S	S	S	S	S	S	0
Group243_version0.csv	Lactobacillus_reuteri_CF48_3A_	7	-	R	R	R	R	-	S	4
Group243_version0.csv	Bifidobacterium_longum_E18	8	S	R	R	R	S	S	S	3	1	1	5	5	6	6	7	5	0.555556
Group245_version0.csv	Pseudobutyrivibrio_ruminis_AD2017	0	R	R	S	S	R	R	R	5
Group245_version0.csv	Bacteroides_sp_D20	1	S	S	S	S	S	S	S	0
Group245_version0.csv	Dialister_invisus_DSM_15470	2	R	R	R	R	R	R	R	7
Group245_version0.csv	Bifidobacterium_gallicum_DSM_20093	3	S	R	R	-	S	S	-	2
Group245_version0.csv	Roseburia_intestinalis_L1_82	4	-	S	S	S	S	S	-	0
Group245_version0.csv	Lactobacillus_rhamnosus_GG_ATCC_53103	5	R	R	R	R	R	S	S	5
Group245_version0.csv	Streptococcus_vestibularis_F0396	6	R	R	R	R	S	R	R	6
Group245_version0.csv	Leuconostoc_mesenteroides_subsp_cremoris_ATCC_19254	7	S	S	R	R	S	S	-	2
Group245_version0.csv	Arcanobacterium_haemolyticum_DSM_20595	8	R	R	R	R	S	R	R	6	2	3	3	3	3	6	5	2	0.396825
Group246_version0.csv	Desulfovibrio_sp_3_1_syn3	0	S	S	S	S	S	S	S	0
Group246_version0.csv	Prevotella_pallens_ATCC_700821	1	R	S	S	R	S	S	R	3
Group246_version0.csv	Clostridium_citroniae_WAL_17108	2	R	R	R	S	R	R	R	6
Group246_version0.csv	Actinomyces_odontolyticus_ATCC_17982	3	-	R	R	S	S	S	S	2
Group246_version0.csv	Enterococcus_phoeniculicola_ATCC_BAA_412	4	S	R	R	R	R	R	R	6
Group246_version0.csv	Bacillus_megaterium_DSM319	5	R	R	S	S	S	S	S	2
Group246_version0.csv	Burkholderiales_bacterium_1_1_47	6	S	R	R	S	R	S	-	3
Group246_version0.csv	Lactobacillus_reuteri_MM4_1A_	7	-	S	R	R	S	S	S	2
Group246_version0.csv	Dialister_invisus_DSM_15470	8	R	R	R	R	R	R	R	7	1	3	3	3	5	5	6	4	0.460317
Group247_version0.csv	Clostridium_botulinum_F_str_230613	0	R	S	S	S	S	S	S	1
Group247_version0.csv	Veillonella_dispar_ATCC_17748	1	R	S	R	S	R	R	S	4
Group247_version0.csv	Methanobrevibacter_smithii_ATCC_35061	2	R	S	S	R	S	S	S	2
Group247_version0.csv	Gemella_sanguinis_ATCC700632	3	R	R	R	R	R	R	R	7
Group247_version0.csv	Clostridium_sticklandii_DSM_519	4	R	R	S	S	S	S	R	3
Group247_version0.csv	Silanimonas_lenta_DSM_16282	5	R	S	R	S	R	S	R	4
Group247_version0.csv	Providencia_rustigianii_DSM_4541	6	-	S	R	S	S	S	S	1
Group247_version0.csv	Rothia_mucilaginosa_DY_18	7	R	R	R	R	S	R	R	6
Group247_version0.csv	Lactobacillus_vaginalis_ATCC_49540	8	S	R	R	R	S	R	R	5	0	1	5	3	5	6	5	4	0.460317
Group248_version0.csv	Listeria_monocytogenes_SLCC_2540	0	R	R	S	S	S	S	S	2
Group248_version0.csv	Methyloversatilis_universalis_Fam50001	1	R	S	S	S	R	S	R	3
Group248_version0.csv	Ruminococcus_torques_L2_14	2	S	R	S	S	S	S	S	1
Group248_version0.csv	Dorea_formicigenerans_ATCC_27755	3	R	S	S	R	S	S	S	2
Group248_version0.csv	Gordonibacter_pamelaeae_7_10_1_bT_DSM_19378	4	S	R	R	R	S	S	S	3
Group248_version0.csv	Clostridium_sp_7_2_43FAA	5	-	R	R	R	S	-	-	3
Group248_version0.csv	Bacteroides_sp_3_2_5	6	S	S	S	S	S	S	S	0
Group248_version0.csv	Hafnia_alvei_BIDMC_31	7	R	S	S	S	S	S	S	1
Group248_version0.csv	Lactococcus_raffinolactis_4877	8	R	R	S	S	R	R	R	5	1	3	4	7	6	7	7	6	0.634921
Group249_version0.csv	Pseudomonas_stutzeri_DSM_4166	0	R	R	S	S	S	R	R	4
Group249_version0.csv	Lachnospiraceae_bacterium_sp_8_1_57FAA	1	S	S	S	S	R	S	-	1
Group249_version0.csv	Porphyromonas_uenonis_60_3	2	R	R	S	S	S	S	R	3
Group249_version0.csv	Bifidobacterium_scardovii_JCM_12489	3	R	R	R	R	R	R	R	7
Group249_version0.csv	Anaerococcus_vaginalis_ATCC_51170	4	R	R	R	R	S	R	R	6
Group249_version0.csv	Listeria_monocytogenes_SLCC_7179	5	R	R	S	S	S	S	S	2
Group249_version0.csv	Atopobium_parvulum_DSM_20469	6	R	R	R	R	R	R	R	7
Group249_version0.csv	Rhodococcus_equi_ATCC_33707	7	R	R	S	S	S	R	R	4
Group249_version0.csv	Arthrobacter_castelli_DSM_16402	8	R	S	S	S	S	S	S	1	0	1	2	6	6	6	4	2	0.428571
Group24_version0.csv	Fusobacterium_nucleatum_subsp_vincentii_3_1_36A2	0	R	S	S	R	S	S	R	3
Group24_version0.csv	Porphyromonas_somerae_DSM_23386	1	R	S	S	R	S	S	R	3
Group24_version0.csv	Lactobacillus_reuteri_F275_JCM_1112	2	-	S	R	R	R	S	S	3
Group24_version0.csv	Bifidobacterium_bifidum_NCIMB_41171	3	-	R	S	-	S	S	-	1
Group24_version0.csv	Proteus_mirabilis_ATCC_29906	4	R	S	R	S	S	S	S	2
Group24_version0.csv	Vibrio_mimicus_MB_451	5	R	S	S	S	S	R	S	2
Group24_version0.csv	Streptococcus_intermedius_JTH08	6	R	R	R	R	R	R	R	7
Group24_version0.csv	Alcaligenes_faecalis_subsp_faecalis_NCIB_8687	7	S	S	S	S	S	S	S	0
Group24_version0.csv	Odoribacter_splanchnicus_1651_6_DSM_20712	8	S	S	S	S	S	S	S	0	2	2	7	6	4	7	7	5	0.603175
Group250_version0.csv	Streptococcus_pyogenes_MGAS9429	0	R	R	R	R	R	R	R	7
Group250_version0.csv	Streptococcus_gordonii_str_Challis_substr_CH1	1	R	R	R	R	R	S	R	6
Group250_version0.csv	Brevibacterium_linens_BL2	2	R	S	S	S	S	S	S	1
Group250_version0.csv	Lactobacillus_vaginalis_ATCC_49540	3	S	R	R	R	S	R	R	5
Group250_version0.csv	Serratia_fonticola_RB_25	4	R	S	S	S	S	S	S	1
Group250_version0.csv	Campylobacter_hyointestinalis_subsp_hyointestinalis_LMG_9260	5	R	S	R	S	R	R	R	5
Group250_version0.csv	Actinomyces_turicensis_ACS_279_V_Col4	6	S	R	R	S	S	R	R	4
Group250_version0.csv	Bacteroides_sp_3_2_5	7	S	S	S	S	S	S	S	0
Group250_version0.csv	Clostridium_sp_M62_1	8	S	S	R	R	R	S	-	3	1	4	5	3	5	5	5	3	0.47619
Group251_version0.csv	Escherichia_fergusonii_ATCC_35469	0	R	S	S	S	S	S	S	1
Group251_version0.csv	Corynebacterium_aurimucosum_ATCC_700975	1	R	S	R	S	S	S	S	2
Group251_version0.csv	Bifidobacterium_animalis_lactis_Bi_07	2	R	R	R	R	S	R	S	5
Group251_version0.csv	Peptostreptococcus_anaerobius_DSM_2949	3	R	R	S	R	S	R	R	5
Group251_version0.csv	Enterococcus_cecorum_DSM_20682	4	R	R	R	S	R	R	R	6
Group251_version0.csv	Solobacterium_moorei_F0204	5	R	R	R	R	R	R	R	7
Group251_version0.csv	Serratia_fonticola_RB_25	6	R	S	S	S	S	S	S	1
Group251_version0.csv	Listeria_monocytogenes_4b_F2365	7	R	R	S	S	S	S	S	2
Group251_version0.csv	Streptococcus_mutans_ATCC_25175	8	R	R	S	R	S	R	R	5	0	0	3	5	5	7	4	5	0.460317
Group252_version0.csv	Bacteroides_finegoldii_DSM_17565	0	S	S	S	S	S	S	S	0
Group252_version0.csv	Leuconostoc_mesenteroides_subsp_cremoris_ATCC_19254	1	S	S	R	R	S	S	-	2
Group252_version0.csv	Vibrio_fluvialis_PG41	2	R	S	S	S	S	R	R	3
Group252_version0.csv	Roseomonas_mucosa_ATCC_BAA_692	3	R	S	R	S	R	S	R	4
Group252_version0.csv	Ruminococcus_torques_ATCC_27756	4	-	S	S	S	R	S	-	1
Group252_version0.csv	Corynebacterium_durum_F0235	5	R	S	R	S	S	R	S	3
Group252_version0.csv	Oxalobacter_formigenes_OXCC13	6	S	S	S	S	R	S	-	1
Group252_version0.csv	Paenibacillus_barengoltzii_G22	7	R	S	S	S	S	S	R	2
Group252_version0.csv	Enterobacteriaceae_bacterium_9_2_54FAA	8	S	S	S	S	S	S	S	0	2	4	9	6	8	6	7	3	0.68254
Group253_version0.csv	Bifidobacterium_longum_longum_ATCC_55813	0	S	R	S	-	S	S	-	1
Group253_version0.csv	Bacteroides_nordii_CL02T12C05	1	R	S	S	S	S	S	R	2
Group253_version0.csv	Bifidobacterium_longum_longum_CCUG_52486	2	S	R	S	-	S	S	-	1
Group253_version0.csv	Sutterella_wadsworthensis_3_1_45B	3	-	S	R	R	R	S	S	3
Group253_version0.csv	Silanimonas_lenta_DSM_16282	4	R	S	R	S	R	S	R	4
Group253_version0.csv	Clostridium_difficile_NAP07	5	-	S	S	S	R	S	S	1
Group253_version0.csv	Neisseria_elongata_subsp_glycolytica_ATCC_29315	6	R	S	S	S	S	R	R	3
Group253_version0.csv	Bacillus_clausii_KSM_K16	7	R	S	S	S	S	S	R	2
Group253_version0.csv	Burkholderia_cepacia_GG4	8	S	S	S	S	S	S	R	1	0	3	7	7	6	6	8	2	0.619048
Group254_version0.csv	Bacteroides_sp_1_1_6	0	S	S	S	S	S	S	S	0
Group254_version0.csv	Bacteroides_fragilis_638R	1	S	S	S	S	S	S	S	0
Group254_version0.csv	Lactobacillus_sakei_subsp_sakei_23K	2	R	R	R	R	R	R	-	6
Group254_version0.csv	Lactobacillus_hilgardii_ATCC_8290	3	S	R	R	R	S	S	S	3
Group254_version0.csv	Vibrio_furnissii_NCTC_11218	4	R	S	S	R	S	R	S	3
Group254_version0.csv	Subdoligranulum_variabile_DSM_15176	5	-	R	R	R	R	-	S	4
Group254_version0.csv	Clostridium_sp_SS2_1	6	S	S	S	S	S	S	-	0
Group254_version0.csv	Citrobacter_freundii_ATCC_8090	7	R	S	S	S	S	S	S	1
Group254_version0.csv	Staphylococcus_capitis_QN1	8	R	R	R	S	S	S	S	3	3	4	5	5	5	7	6	7	0.619048
Group255_version0.csv	Lactobacillus_salivarius_HO66_ATCC_11741	0	-	R	R	R	R	S	S	4
Group255_version0.csv	Lactobacillus_fermentum_ATCC_14931	1	R	S	R	-	S	S	S	2
Group255_version0.csv	Lactobacillus_plantarum_subsp_plantarum_ATCC_14917	2	-	S	R	R	S	S	S	2
Group255_version0.csv	Anaerococcus_hydrogenalis_DSM_7454	3	S	S	R	S	S	S	-	1
Group255_version0.csv	Sphingomonas_paucimobilis_HER1398	4	R	R	S	S	R	R	R	5
Group255_version0.csv	Veillonella_sp_6_1_27	5	-	S	R	S	R	S	S	2
Group255_version0.csv	Bacteroides_plebeius_M12_DSM_17135	6	S	S	S	S	R	S	S	1
Group255_version0.csv	Bacteroides_sp_3_1_23	7	S	S	S	S	S	S	S	0
Group255_version0.csv	Cellulosilyticum_lentocellum_DSM_5427	8	R	R	R	S	S	R	R	5	1	3	6	3	6	5	7	6	0.571429
Group256_version0.csv	Vibrio_parahaemolyticus_RIMD_2210633	0	R	S	S	S	S	S	S	1
Group256_version0.csv	Propionibacterium_avidum_44067	1	R	S	S	R	S	R	R	4
Group256_version0.csv	Gordonibacter_pamelaeae_7_10_1_bT_DSM_19378	2	S	R	R	R	S	S	S	3
Group256_version0.csv	Mycoplasma_pneumoniae_309	3	R	R	R	R	S	R	R	6
Group256_version0.csv	Lactobacillus_salivarius_salivarius_UCC118	4	-	R	R	R	R	S	S	4
Group256_version0.csv	Staphylococcus_vitulinus_F1028	5	R	R	R	S	S	S	S	3
Group256_version0.csv	Butyricimonas_synergistica_DSM_23225	6	R	S	S	R	S	S	R	3
Group256_version0.csv	Hafnia_alvei_ATCC_51873	7	R	S	S	S	S	S	S	1
Group256_version0.csv	Bacteroides_fluxus_YIT_12057	8	R	R	S	S	S	S	R	3	0	1	4	5	4	8	7	5	0.539683
Group257_version0.csv	Lactobacillus_paracasei_subsp_paracasei_8700_2	0	-	R	R	R	R	S	S	4
Group257_version0.csv	Pseudomonas_monteilii_QM	1	R	S	S	S	S	S	R	2
Group257_version0.csv	Bifidobacterium_boum_DSM_20432	2	R	R	S	R	S	R	R	5
Group257_version0.csv	Bacillus_vallismortis_DV1_F_3	3	R	R	S	S	S	R	R	4
Group257_version0.csv	Porphyromonas_gingivalis_W83	4	S	S	S	S	S	S	R	1
Group257_version0.csv	Staphylococcus_intermedius_ATCC_27335	5	R	R	R	R	R	R	R	7
Group257_version0.csv	Klebsiella_sp_1_1_55	6	S	S	S	S	S	S	S	0
Group257_version0.csv	Corynebacterium_striatum_ATCC_6940	7	R	S	S	S	S	S	S	1
Group257_version0.csv	Leminorella_grimontii_ATCC_33999	8	R	S	R	S	S	S	S	2	1	2	5	6	6	7	6	4	0.571429
Group258_version0.csv	Agrobacterium_tumefaciens_F2	0	R	R	S	S	S	S	R	3
Group258_version0.csv	Blautia_producta_DSM_2950	1	R	R	S	R	S	S	R	4
Group258_version0.csv	Clostridium_clariflavum_DSM_19732	2	R	R	S	S	S	R	R	4
Group258_version0.csv	Lactobacillus_plantarum_WCFS1	3	S	R	R	R	R	S	S	4
Group258_version0.csv	Bacteroides_sp_2_1_7	4	S	S	S	S	S	S	S	0
Group258_version0.csv	Lactobacillus_gasseri_ATCC_33323	5	S	R	R	R	R	R	S	5
Group258_version0.csv	Bacteroides_ovatus_ATCC_8483	6	S	S	S	S	S	S	S	0
Group258_version0.csv	Staphylococcus_hominis_subsp_hominis_C80	7	R	R	R	S	S	S	S	3
Group258_version0.csv	Listeria_monocytogenes_SLCC_2378	8	R	R	S	S	S	S	S	2	2	4	2	6	6	7	7	6	0.603175
Group259_version0.csv	Faecalibacterium_prausnitzii_M21_2	0	R	R	R	S	R	R	S	5
Group259_version0.csv	Eggerthella_sp_YY7918	1	R	R	R	R	R	R	S	6
Group259_version0.csv	Campylobacter_fetus_subsp_fetus_82_40	2	R	R	R	S	S	R	S	4
Group259_version0.csv	Clostridium_methoxybenzovorans_SR3	3	R	R	R	S	R	R	R	6
Group259_version0.csv	Enterococcus_faecium_TX1330	4	S	R	R	R	R	S	S	4
Group259_version0.csv	Capnocytophaga_ochracea_DSM_7271	5	R	S	R	R	S	S	R	4
Group259_version0.csv	Microbacterium_paraoxydans_77MFTsu3_2	6	R	S	S	R	S	R	S	3
Group259_version0.csv	Bacteroides_uniformis_ATCC_8492	7	S	S	S	S	S	S	S	0
Group259_version0.csv	Streptococcus_infantarius_subsp_infantarius_ATCC_BAA_102	8	S	S	S	-	S	S	S	0	2	3	4	3	4	5	4	7	0.47619
Group25_version0.csv	Lactobacillus_plantarum_subsp_plantarum_ATCC_14917	0	-	S	R	R	S	S	S	2
Group25_version0.csv	Pseudomonas_aeruginosa_NCGM2_S1	1	S	S	S	S	S	S	S	0
Group25_version0.csv	Lactobacillus_amylolyticus_DSM_11664	2	-	R	R	R	R	S	S	4
Group25_version0.csv	Gordonia_terrae_NBRC_100016	3	R	S	S	S	S	R	R	3
Group25_version0.csv	Actinomyces_graevenitzii_C83	4	R	R	R	S	R	R	R	6
Group25_version0.csv	Bilophila_wadsworthia_3_1_6	5	-	S	S	S	S	S	S	0
Group25_version0.csv	Ochrobactrum_anthropi_ATCC_49188	6	R	R	S	S	S	S	R	3
Group25_version0.csv	Staphylococcus_capitis_CR0101	7	R	R	R	S	S	S	S	3
Group25_version0.csv	Kocuria_rhizophila_DC2201	8	R	S	S	S	S	R	R	3	2	1	5	5	7	7	6	5	0.571429
Group260_version0.csv	Bacteroides_salyersiae_WAL_10018	0	R	S	S	S	S	S	R	2
Group260_version0.csv	Coprococcus_catus_GD_7	1	R	S	S	R	R	R	R	5
Group260_version0.csv	Enterococcus_faecalis_TX0104	2	S	R	R	S	R	S	S	3
Group260_version0.csv	Afipia_birgiae_34632	3	S	R	S	S	S	S	R	2
Group260_version0.csv	Clostridium_sp_SY8519	4	S	S	S	S	R	S	R	2
Group260_version0.csv	Fusobacterium_necrophorum_D12	5	-	S	S	R	S	S	S	1
Group260_version0.csv	Helicobacter_cinaedi_CCUG_18818	6	-	S	S	S	R	S	S	1
Group260_version0.csv	Burkholderia_cepacia_GG4	7	S	S	S	S	S	S	R	1
Group260_version0.csv	Bordetella_hinzii_OH87_BAL007II	8	R	S	R	S	R	S	S	3	0	4	7	7	7	4	8	4	0.650794
Group261_version0.csv	Desulfovibrio_sp_3_1_syn3	0	S	S	S	S	S	S	S	0
Group261_version0.csv	Stoquefichus_massiliensis_AP9	1	R	R	R	R	R	R	R	7
Group261_version0.csv	Staphylococcus_saprophyticus_subsp_saprophyticus_ATCC_15305	2	R	R	R	S	S	S	S	3
Group261_version0.csv	Marvinbryantia_formatexigens_I_52_DSM_14469	3	S	R	R	R	R	S	-	4
Group261_version0.csv	Aeromonas_veronii_B565	4	R	S	S	S	S	S	S	1
Group261_version0.csv	Bacteroides_salyersiae_WAL_10018	5	R	S	S	S	S	S	R	2
Group261_version0.csv	Bacteroides_fluxus_YIT_12057	6	R	R	S	S	S	S	R	3
Group261_version0.csv	Actinomyces_viscosus_C505	7	S	S	R	S	S	R	R	3
Group261_version0.csv	Bifidobacterium_ruminantium_DSM_6489	8	R	R	S	S	S	S	S	2	1	3	4	5	7	7	7	4	0.587302
Group262_version0.csv	Veillonella_atypica_ACS_049_V_Sch6	0	R	S	R	S	R	R	S	4
Group262_version0.csv	Clostridium_cellobioparum_DSM_1351	1	R	R	S	S	S	S	R	3
Group262_version0.csv	Odoribacter_laneus_YIT_12061	2	R	S	S	S	S	R	R	3
Group262_version0.csv	Propionibacterium_granulosum_DSM_20700	3	R	R	S	R	S	R	R	5
Group262_version0.csv	Helicobacter_bilis_ATCC_43879	4	S	S	R	S	R	S	S	2
Group262_version0.csv	Veillonella_parvula_Te3_DSM_2008	5	S	S	S	S	R	S	S	1
Group262_version0.csv	Bacteroides_thetaiotaomicron_VPI_5482	6	S	S	S	S	S	S	S	0
Group262_version0.csv	Bacillus_infantis_NRRL_B_14911	7	R	R	S	S	S	S	S	2
Group262_version0.csv	Trabulsiella_guamensis_ATCC_49490	8	R	S	S	S	S	S	S	1	1	3	6	7	8	6	6	6	0.666667
Group263_version0.csv	Kytococcus_sedentarius_DSM_20547	0	R	S	S	R	S	S	R	3
Group263_version0.csv	Lactobacillus_rhamnosus_GG_ATCC_53103	1	R	R	R	R	R	S	S	5
Group263_version0.csv	Campylobacter_rectus_RM3267	2	R	S	R	S	R	R	R	5
Group263_version0.csv	Clostridium_hathewayi_12489931	3	R	R	R	S	R	R	R	6
Group263_version0.csv	Haemophilus_haemolyticus_M19501	4	R	S	R	R	S	R	S	4
Group263_version0.csv	Acinetobacter_calcoaceticus_PHEA_2	5	S	S	S	S	S	S	R	1
Group263_version0.csv	Brevibacterium_linens_BL2	6	R	S	S	S	S	S	S	1
Group263_version0.csv	Bacteroides_fragilis_NCTC_9343	7	S	S	S	S	S	S	S	0
Group263_version0.csv	Streptococcus_mutans_ATCC_25175	8	R	R	S	R	S	R	R	5	1	2	6	5	5	6	5	4	0.52381
Group264_version0.csv	Clostridium_sp_7_2_43FAA	0	-	R	R	R	S	-	-	3
Group264_version0.csv	Lactobacillus_plantarum_JDM1	1	S	R	R	R	R	S	S	4
Group264_version0.csv	Silanimonas_lenta_DSM_16282	2	R	S	R	S	R	S	R	4
Group264_version0.csv	Bacteroides_sp_1_1_6	3	S	S	S	S	S	S	S	0
Group264_version0.csv	Listeria_monocytogenes_4b_F2365	4	R	R	S	S	S	S	S	2
Group264_version0.csv	Escherichia_sp_1_1_43	5	-	R	R	S	R	S	S	3
Group264_version0.csv	Weissella_cibaria_KACC_11862	6	R	R	R	R	R	R	S	6
Group264_version0.csv	Lactobacillus_reuteri_CF48_3A_	7	-	R	R	R	R	-	S	4
Group264_version0.csv	Corynebacterium_kroppenstedtii_DSM_44385	8	R	S	R	S	S	R	R	4	1	2	3	2	5	4	5	6	0.428571
Group265_version0.csv	Porphyromonas_gingivalis_W83	0	S	S	S	S	S	S	R	1
Group265_version0.csv	Streptococcus_infantarius_subsp_infantarius_ATCC_BAA_102	1	S	S	S	-	S	S	S	0
Group265_version0.csv	Vibrio_fluvialis_PG41	2	R	S	S	S	S	R	R	3
Group265_version0.csv	Veillonella_dispar_ATCC_17748	3	R	S	R	S	R	R	S	4
Group265_version0.csv	Clostridium_cadaveris_AGR2141	4	R	R	R	R	S	R	R	6
Group265_version0.csv	Burkholderiales_bacterium_1_1_47	5	S	R	R	S	R	S	-	3
Group265_version0.csv	Lactobacillus_gasseri_ATCC_33323	6	S	R	R	R	R	R	S	5
Group265_version0.csv	Butyrivibrio_fibrisolvens_16_4	7	S	S	S	S	S	S	-	0
Group265_version0.csv	Bifidobacterium_longum_longum_JCM_1217	8	S	R	S	R	S	S	S	2	2	6	5	5	5	6	5	4	0.571429
Group266_version0.csv	Rothia_mucilaginosa_DY_18	0	R	R	R	R	S	R	R	6
Group266_version0.csv	Bacteroides_fluxus_YIT_12057	1	R	R	S	S	S	S	R	3
Group266_version0.csv	Clostridium_leptum_DSM_753	2	S	R	S	-	S	S	-	1
Group266_version0.csv	Oxalobacter_formigenes_HOxBLS	3	S	S	S	S	R	S	-	1
Group266_version0.csv	Bifidobacterium_animalis_lactis_DSM_10140	4	R	R	R	R	S	R	R	6
Group266_version0.csv	Bacteroides_sp_4_1_36	5	S	S	S	S	S	S	S	0
Group266_version0.csv	Lactobacillus_crispatus_125_2_CHN	6	-	S	R	R	R	S	-	3
Group266_version0.csv	Lactobacillus_reuteri_MM4_1A_	7	-	S	R	R	S	S	S	2
Group266_version0.csv	Enterococcus_phoeniculicola_ATCC_BAA_412	8	S	R	R	R	R	R	R	6	1	4	4	4	3	6	6	2	0.460317
Group267_version0.csv	Providencia_rustigianii_DSM_4541	0	-	S	R	S	S	S	S	1
Group267_version0.csv	Helicobacter_pylori_26695	1	-	S	S	S	R	S	S	1
Group267_version0.csv	Lachnospira_multipara_ATCC_19207	2	R	R	S	S	S	R	R	4
Group267_version0.csv	Escherichia_coli_UTI89_UPEC	3	-	S	S	S	S	S	S	0
Group267_version0.csv	Oceanobacillus_picturae_strain_S1	4	R	R	R	S	S	S	S	3
Group267_version0.csv	Sphingomonas_paucimobilis_HER1398	5	R	R	S	S	R	R	R	5
Group267_version0.csv	Prevotella_enoeca_JCM_12259	6	R	S	R	R	S	S	R	4
Group267_version0.csv	Roseomonas_mucosa_ATCC_BAA_692	7	R	S	R	S	R	S	R	4
Group267_version0.csv	Porphyromonas_uenonis_DSM_23387	8	R	R	S	S	S	S	R	3	1	0	5	5	8	6	7	4	0.555556
Group268_version0.csv	Lactobacillus_helveticus_DSM_20075	0	-	R	R	-	R	S	-	3
Group268_version0.csv	Listeria_monocytogenes_serotype_7_SLCC_2482	1	R	R	S	S	S	S	S	2
Group268_version0.csv	Bacillus_altitudinis_41KF2b	2	R	R	S	S	S	S	S	2
Group268_version0.csv	Listeria_grayi_DSM_20601	3	S	S	R	S	S	S	S	1
Group268_version0.csv	Clostridium_hiranonis_TO_931_DSM_13275	4	S	S	S	S	R	S	-	1
Group268_version0.csv	Helicobacter_pullorum_MIT_98_5489	5	-	S	S	S	R	S	S	1
Group268_version0.csv	Oceanobacillus_picturae_strain_S1	6	R	R	R	S	S	S	S	3
Group268_version0.csv	Yersinia_bercovieri_ATCC_43970	7	R	S	S	S	S	S	S	1
Group268_version0.csv	Gemella_morbillorum_M424	8	R	R	R	R	R	R	R	7	0	2	4	5	7	5	8	6	0.587302
Group269_version0.csv	Lactobacillus_hilgardii_ATCC_8290	0	S	R	R	R	S	S	S	3
Group269_version0.csv	Bacteroides_sp_3_1_19	1	S	S	S	S	S	S	S	0
Group269_version0.csv	Bacillus_nealsonii_AAU1	2	R	R	S	S	S	S	S	2
Group269_version0.csv	Staphylococcus_capitis_CR0101	3	R	R	R	S	S	S	S	3
Group269_version0.csv	Eubacterium_ventriosum_ATCC_27560	4	S	R	S	S	S	S	S	1
Group269_version0.csv	Prevotella_ruminicola_23	5	R	S	S	S	S	S	R	2
Group269_version0.csv	Parabacteroides_goldsteinii_dnLKV18	6	R	S	S	S	S	S	R	2
Group269_version0.csv	Atopobium_minutum_10063974	7	R	R	R	R	R	R	R	7
Group269_version0.csv	Clostridium_botulinum_Bf	8	R	S	S	S	S	S	S	1	1	3	4	6	7	8	8	6	0.666667
Group26_version0.csv	Bacillus_megaterium_DSM319	0	R	R	S	S	S	S	S	2
Group26_version0.csv	Bacillus_cereus_G9842	1	S	S	S	S	S	S	S	0
Group26_version0.csv	Clostridium_hathewayi_12489931	2	R	R	R	S	R	R	R	6
Group26_version0.csv	Clostridium_asparagiforme_DSM_15981	3	S	R	R	R	R	-	-	4
Group26_version0.csv	Fusobacterium_nucleatum_subsp_animalis_7_1	4	-	S	S	R	S	S	S	1
Group26_version0.csv	Dietzia_cinnamea_P4	5	R	S	S	S	S	R	R	3
Group26_version0.csv	Streptococcus_thermophilus_LMG_18311	6	S	R	R	R	S	S	-	3
Group26_version0.csv	Eubacterium_siraeum_70_3	7	S	R	S	-	S	S	-	1
Group26_version0.csv	Blastococcus_massiliensis_AP3	8	R	S	S	S	S	R	R	3	1	4	4	6	5	7	5	3	0.539683
Group270_version0.csv	Clostridium_clariflavum_DSM_19732	0	R	R	S	S	S	R	R	4
Group270_version0.csv	Rhodococcus_erythropolis_PR4	1	R	S	S	S	S	S	S	1
Group270_version0.csv	Prevotella_ruminicola_23	2	R	S	S	S	S	S	R	2
Group270_version0.csv	Kocuria_rhizophila_DC2201	3	R	S	S	S	S	R	R	3
Group270_version0.csv	Streptococcus_lutetiensis_033	4	R	S	S	R	S	S	R	3
Group270_version0.csv	Lactobacillus_animalis_KCTC_3501	5	R	R	R	R	R	R	R	7
Group270_version0.csv	Streptococcus_constellatus_subsp_constellatus_SK53	6	R	R	R	R	R	R	R	7
Group270_version0.csv	Alcaligenes_faecalis_subsp_faecalis_NCIB_8687	7	S	S	S	S	S	S	S	0
Group270_version0.csv	Sutterella_parvirubra_YIT_11816	8	R	R	R	R	S	R	R	6	1	1	5	6	5	7	4	2	0.47619
Group271_version0.csv	Escherichia_sp_4_1_40B	0	-	S	S	S	S	S	S	0
Group271_version0.csv	Bacteroides_ovatus_ATCC_8483	1	S	S	S	S	S	S	S	0
Group271_version0.csv	Capnocytophaga_ochracea_DSM_7271	2	R	S	R	R	S	S	R	4
Group271_version0.csv	Ureibacillus_thermosphaericus_str_Thermo_BF	3	R	R	S	S	S	S	S	2
Group271_version0.csv	Clostridium_botulinum_Bf	4	R	S	S	S	S	S	S	1
Group271_version0.csv	Bifidobacterium_bifidum_NCIMB_41171	5	-	R	S	-	S	S	-	1
Group271_version0.csv	Clostridium_bolteae_ATCC_BAA_613	6	S	S	S	R	R	S	S	2
Group271_version0.csv	Enterobacteriaceae_bacterium_9_2_54FAA	7	S	S	S	S	S	S	S	0
Group271_version0.csv	Gemella_sanguinis_M325	8	S	R	R	R	R	R	R	6	3	4	6	7	5	7	8	6	0.68254
Group272_version0.csv	Actinomyces_urogenitalis_DSM_15434	0	R	R	R	S	S	S	R	4
Group272_version0.csv	Porphyromonas_uenonis_60_3	1	R	R	S	S	S	S	R	3
Group272_version0.csv	Weissella_paramesenteroides_ATCC_33313	2	S	R	R	R	R	S	S	4
Group272_version0.csv	Oxalobacter_formigenes_OXCC13	3	S	S	S	S	R	S	-	1
Group272_version0.csv	Acinetobacter_calcoaceticus_PHEA_2	4	S	S	S	S	S	S	R	1
Group272_version0.csv	Bacillus_licheniformis_ATCC_14580	5	R	R	S	S	S	S	S	2
Group272_version0.csv	Selenomonas_ruminantium_AC2024	6	S	S	S	S	R	R	R	3
Group272_version0.csv	Silanimonas_lenta_DSM_16282	7	R	S	R	S	R	S	R	4
Group272_version0.csv	Bacteroides_oleiciplenus_YIT_12058	8	R	S	S	S	S	S	R	2	0	4	5	6	8	5	8	2	0.603175
Group273_version0.csv	Prevotella_denticola_DSM20614	0	R	S	S	R	S	S	R	3
Group273_version0.csv	Shigella_dysenteriae_Sd197	1	R	S	S	S	S	S	S	1
Group273_version0.csv	Clostridium_botulinum_A_str_ATCC_3502	2	R	S	S	S	S	S	S	1
Group273_version0.csv	Lactobacillus_paracasei_subsp_paracasei_ATCC_25302	3	-	R	R	R	R	S	S	4
Group273_version0.csv	Escherichia_albertii_TW07627	4	R	S	S	S	S	S	S	1
Group273_version0.csv	Roseburia_hominis_A2_183	5	R	R	R	S	S	R	R	5
Group273_version0.csv	Akkermansia_muciniphila_ATCC_BAA_835	6	S	S	S	S	S	S	R	1
Group273_version0.csv	Aeromonas_media_WS	7	R	S	S	S	S	S	S	1
Group273_version0.csv	Halococcus_morrhuae_DSM1307	8	R	R	S	R	S	R	R	5	0	1	6	7	6	8	7	5	0.634921
Group274_version0.csv	Desulfovibrio_desulfuricans_subsp_desulfuricans_DSM_642	0	S	S	S	S	S	S	R	1
Group274_version0.csv	Cedecea_davisae_DSM_4568	1	R	S	S	S	S	S	S	1
Group274_version0.csv	Erysipelotrichaceae_bacterium_sp_3_1_53	2	-	S	R	R	R	S	-	3
Group274_version0.csv	Streptococcus_sp_I_G2	3	R	R	R	R	S	R	R	6
Group274_version0.csv	Trabulsiella_guamensis_ATCC_49490	4	R	S	S	S	S	S	S	1
Group274_version0.csv	Megamonas_hypermegale_ART12_1	5	S	S	S	S	S	S	S	0
Group274_version0.csv	Pediococcus_pentosaceus_ATCC_25745	6	S	R	R	R	S	R	R	5
Group274_version0.csv	Dialister_invisus_DSM_15470	7	R	R	R	R	R	R	R	7
Group274_version0.csv	Mycoplasma_pneumoniae_309	8	R	R	R	R	S	R	R	6	1	3	5	4	4	7	5	3	0.492063
Group275_version0.csv	Collinsella_stercoris_DSM_13279	0	-	R	R	R	R	S	-	4
Group275_version0.csv	Propionibacterium_propionicum_F0230a	1	R	R	R	S	S	R	R	5
Group275_version0.csv	Salmonella_enterica_enterica_sv_Typhimurium_LT2	2	S	S	S	S	S	S	S	0
Group275_version0.csv	Campylobacter_jejuni_jejuni_ICDCCJ07004	3	S	S	R	S	S	S	S	1
Group275_version0.csv	Staphylococcus_arlettae_CVD059	4	R	R	S	S	S	S	S	2
Group275_version0.csv	Eubacterium_limosum_KIST612	5	R	R	S	S	S	R	R	4
Group275_version0.csv	Pseudomonas_fluorescens_PfO_1	6	R	S	S	S	S	R	R	3
Group275_version0.csv	Lactobacillus_buchneri_ATCC_11577	7	S	R	R	R	S	S	S	3
Group275_version0.csv	Mitsuokella_multacida_DSM_20544	8	S	S	R	R	S	S	S	2	1	4	4	4	6	8	6	5	0.587302
Group276_version0.csv	Ruminococcus_bromii_L2_63	0	S	R	S	-	R	S	S	2
Group276_version0.csv	Lactobacillus_reuteri_SD2112_ATCC_55730	1	-	R	R	R	R	-	S	4
Group276_version0.csv	Lactobacillus_paracasei_subsp_paracasei_ATCC_25302	2	-	R	R	R	R	S	S	4
Group276_version0.csv	Bacteroides_sp_D2	3	S	S	S	S	S	S	S	0
Group276_version0.csv	Lautropia_mirabilis_ATCC_51599	4	R	R	S	R	S	R	R	5
Group276_version0.csv	Citrobacter_freundii_ATCC_8090	5	R	S	S	S	S	S	S	1
Group276_version0.csv	Paenibacillus_alvei_DSM_29	6	R	S	S	S	S	S	R	2
Group276_version0.csv	Staphylococcus_cohnii_hu_01	7	R	R	S	S	S	S	S	2
Group276_version0.csv	Haemophilus_influenzae_R2846	8	R	S	R	R	S	R	S	4	1	2	4	6	4	6	6	7	0.555556
Group277_version0.csv	Prevotella_bivia_DSM_20514	0	R	S	S	R	S	S	R	3
Group277_version0.csv	Streptococcus_equinus_ATCC_9812	1	S	S	R	R	S	-	S	2
Group277_version0.csv	Streptococcus_mitis_NCTC_12261	2	S	R	R	R	S	R	R	5
Group277_version0.csv	Lactobacillus_reuteri_CF48_3A_	3	-	R	R	R	R	-	S	4
Group277_version0.csv	Erysipelotrichaceae_bacterium_5_2_54FAA	4	S	R	R	R	R	-	-	4
Group277_version0.csv	Enterococcus_dispar_ATCC_51266	5	R	R	R	R	R	R	R	7
Group277_version0.csv	Eubacterium_ventriosum_ATCC_27560	6	S	R	S	S	S	S	S	1
Group277_version0.csv	Anaerobiospirillum_succiniciproducens_DSM_640001	7	R	S	S	R	S	S	R	3
Group277_version0.csv	Prevotella_albensis_DSM_11370	8	R	S	S	S	S	R	R	3	0	4	4	4	2	6	3	3	0.412698
Group278_version0.csv	Paracoccus_yeei_ATCC_BAA_599	0	R	S	S	S	R	S	R	3
Group278_version0.csv	Lactobacillus_paracasei_subsp_paracasei_8700_2	1	-	R	R	R	R	S	S	4
Group278_version0.csv	Oceanobacillus_picturae_strain_S1	2	R	R	R	S	S	S	S	3
Group278_version0.csv	Aeromonas_media_WS	3	R	S	S	S	S	S	S	1
Group278_version0.csv	Clostridium_acetobutylicum_ATCC_824	4	R	R	S	S	S	R	R	4
Group278_version0.csv	Corynebacterium_amycolatum_SK46	5	R	S	S	S	S	R	R	3
Group278_version0.csv	Dietzia_cinnamea_P4	6	R	S	S	S	S	R	R	3
Group278_version0.csv	Prevotella_nigrescens_ATCC_33563	7	R	S	S	S	S	S	R	2
Group278_version0.csv	Parabacteroides_merdae_ATCC_43184	8	S	S	S	S	S	S	S	0	1	1	6	7	8	7	6	4	0.619048
Group279_version0.csv	Enterobacter_hormaechei_YT2	0	R	S	S	S	S	R	S	2
Group279_version0.csv	Porphyromonas_gingivalis_W83	1	S	S	S	S	S	S	R	1
Group279_version0.csv	Paraprevotella_xylaniphila_YIT_11841	2	R	R	S	S	S	S	S	2
Group279_version0.csv	Methanosphaera_stadtmanae_DSM_3091	3	R	R	R	R	S	R	R	6
Group279_version0.csv	Lactobacillus_casei_ATCC_334	4	-	R	R	R	R	S	S	4
Group279_version0.csv	Eubacterium_ramulus_ATCC_29099	5	R	R	S	S	S	R	R	4
Group279_version0.csv	Pseudomonas_nitroreducens_HBP1	6	R	S	S	S	S	S	R	2
Group279_version0.csv	Clostridium_leptum_DSM_753	7	S	R	S	-	S	S	-	1
Group279_version0.csv	Yersinia_enterocolitica_subsp_enterocolitica_8081	8	S	S	S	S	S	S	S	0	1	3	4	7	6	8	6	4	0.603175
Group27_version0.csv	Ureaplasma_parvum_serovar_1_str_ATCC_27813	0	R	R	R	-	S	R	R	5
Group27_version0.csv	Fusobacterium_nucleatum_subsp_nucleatum_ATCC_25586	1	R	S	S	R	S	R	R	4
Group27_version0.csv	Pseudomonas_fluorescens_PfO_1	2	R	S	S	S	S	R	R	3
Group27_version0.csv	Pantoea_agglomerans_IG1	3	R	S	S	S	S	R	R	3
Group27_version0.csv	Clostridium_cellobioparum_DSM_1351	4	R	R	S	S	S	S	R	3
Group27_version0.csv	Yokenella_regensburgei_ATCC_43003	5	R	S	S	S	S	S	S	1
Group27_version0.csv	Campylobacter_jejuni_jejuni_ICDCCJ07004	6	S	S	R	S	S	S	S	1
Group27_version0.csv	Bifidobacterium_ruminantium_DSM_6489	7	R	R	S	S	S	S	S	2
Group27_version0.csv	Clostridium_bolteae_ATCC_BAA_613	8	S	S	S	R	R	S	S	2	0	2	6	7	6	8	5	4	0.603175
Group280_version0.csv	Bacteroides_cellulosilyticus_DSM_14838	0	S	S	S	S	S	S	S	0
Group280_version0.csv	Listeria_monocytogenes_Finland_1988	1	R	R	S	S	S	S	S	2
Group280_version0.csv	Prevotella_salivae_DSM_15606	2	S	S	R	S	S	S	S	1
Group280_version0.csv	Campylobacter_showae_CSUNSWCD	3	R	S	R	S	R	R	R	5
Group280_version0.csv	Fusobacterium_nucleatum_subsp_animalis_D11	4	-	S	S	R	S	S	-	1
Group280_version0.csv	Butyricimonas_synergistica_DSM_23225	5	R	S	S	R	S	S	R	3
Group280_version0.csv	Delftia_acidovorans_SPH_1	6	R	S	S	S	S	S	R	2
Group280_version0.csv	Parabacteroides_sp_D13	7	S	S	S	S	S	S	S	0
Group280_version0.csv	Staphylococcus_intermedius_ATCC_27335	8	R	R	R	R	R	R	R	7	2	3	7	6	6	7	7	4	0.634921
Group281_version0.csv	Bifidobacterium_gallicum_DSM_20093	0	S	R	R	-	S	S	-	2
Group281_version0.csv	Staphylococcus_capitis_QN1	1	R	R	R	S	S	S	S	3
Group281_version0.csv	Klebsiella_pneumoniae_pneumoniae_MGH78578	2	S	S	S	S	S	S	S	0
Group281_version0.csv	Escherichia_sp_1_1_43	3	-	R	R	S	R	S	S	3
Group281_version0.csv	Ruminococcus_sp_SR1_5	4	S	S	S	S	R	S	S	1
Group281_version0.csv	Megamonas_hypermegale_ART12_1	5	S	S	S	S	S	S	S	0
Group281_version0.csv	Prevotella_timonensis_CRIS_5C_B1	6	R	S	S	R	S	S	R	3
Group281_version0.csv	Bifidobacterium_bifidum_BGN4	7	S	R	S	R	S	S	R	3
Group281_version0.csv	Prevotella_brevis_ATCC_19188	8	R	S	S	S	S	S	R	2	2	5	5	6	6	7	9	5	0.68254
Group282_version0.csv	Staphylococcus_capitis_CR0101	0	R	R	R	S	S	S	S	3
Group282_version0.csv	Klebsiella_pneumoniae_pneumoniae_MGH78578	1	S	S	S	S	S	S	S	0
Group282_version0.csv	Staphylococcus_warneri_SG1	2	R	R	R	S	S	S	S	3
Group282_version0.csv	Kurthia_massiliensis_JC30	3	R	R	R	S	S	S	R	4
Group282_version0.csv	Leuconostoc_argentinum_KCTC_3773	4	R	R	R	R	S	R	R	6
Group282_version0.csv	Butyrivibrio_crossotus_DSM_2876	5	S	S	R	S	S	S	-	1
Group282_version0.csv	Pseudomonas_stutzeri_DSM_4166	6	R	R	S	S	S	R	R	4
Group282_version0.csv	Bifidobacterium_longum_longum_JDM301	7	S	R	S	R	S	S	S	2
Group282_version0.csv	Stenotrophomonas_maltophilia_D457	8	R	S	R	S	S	S	R	3	1	3	3	3	7	9	7	4	0.571429
Group283_version0.csv	Catenibacterium_mitsuokai_DSM_15897	0	S	R	S	R	R	S	-	3
Group283_version0.csv	Propionibacterium_acnes_KPA171202	1	S	S	R	R	S	S	S	2
Group283_version0.csv	Peptoniphilus_timonensis_JC401	2	R	R	R	R	R	R	R	7
Group283_version0.csv	Streptococcus_lutetiensis_033	3	R	S	S	R	S	S	R	3
Group283_version0.csv	Clostridium_botulinum_A_str_ATCC_3502	4	R	S	S	S	S	S	S	1
Group283_version0.csv	Helicobacter_winghamensis_ATCC_BAA_430	5	-	S	S	S	R	S	S	1
Group283_version0.csv	Prevotella_copri_CB7_DSM_18205	6	S	S	S	S	S	S	S	0
Group283_version0.csv	Bifidobacterium_kashiwanohense_DSM_21854	7	R	R	S	R	S	R	R	5
Group283_version0.csv	Propionibacterium_propionicum_F0230a	8	R	R	R	S	S	R	R	5	1	3	5	6	4	6	6	4	0.539683
Group284_version0.csv	Megamonas_funiformis_YIT_11815	0	R	R	S	S	S	S	R	3
Group284_version0.csv	Desulfovibrio_sp_3_1_syn3	1	S	S	S	S	S	S	S	0
Group284_version0.csv	Campylobacter_lari_RM2100	2	R	R	R	S	S	R	R	5
Group284_version0.csv	Peptoniphilus_timonensis_JC401	3	R	R	R	R	R	R	R	7
Group284_version0.csv	Clostridium_hiranonis_TO_931_DSM_13275	4	S	S	S	S	R	S	-	1
Group284_version0.csv	Lactococcus_lactis_subsp_lactis_Il1403	5	R	S	R	S	S	S	S	2
Group284_version0.csv	Comamonas_testosteroni_CNB_2	6	R	S	S	S	S	S	R	2
Group284_version0.csv	Bacteroides_thetaiotaomicron_VPI_5482	7	S	S	S	S	S	S	S	0
Group284_version0.csv	Eubacterium_saphenum_ATCC_49989	8	R	R	R	R	S	R	R	6	2	3	5	5	7	7	6	3	0.571429
Group285_version0.csv	Bifidobacterium_pseudocatenulatum_DSM_20438	0	S	R	R	R	S	S	-	3
Group285_version0.csv	Butyricimonas_virosa_DSM_23226	1	R	S	S	R	S	S	R	3
Group285_version0.csv	Escherichia_albertii_KF1	2	R	S	S	S	S	S	S	1
Group285_version0.csv	Lactobacillus_oris_F0423	3	S	R	R	R	R	R	R	6
Group285_version0.csv	Edwardsiella_tarda_ATCC_23685	4	-	S	R	S	S	S	S	1
Group285_version0.csv	Lactobacillus_brevis_ATCC_367	5	-	S	R	R	R	-	-	3
Group285_version0.csv	Bifidobacterium_animalis_lactis_CNCM_I_2494	6	R	R	R	R	S	R	R	6
Group285_version0.csv	Clostridium_saccharogumia_DSM_17460	7	R	R	S	S	R	R	R	5
Group285_version0.csv	Campylobacter_concisus_13826	8	R	S	R	S	R	R	R	5	0	2	5	3	4	5	4	2	0.396825
Group286_version0.csv	Fusobacterium_gonidiaformans_ATCC_25563	0	-	S	R	R	S	S	-	2
Group286_version0.csv	Lactobacillus_ultunensis_DSM_16047	1	-	S	R	R	R	S	-	3
Group286_version0.csv	Faecalibacterium_prausnitzii_SL3_3	2	R	R	R	S	R	R	S	5
Group286_version0.csv	Porphyromonas_somerae_DSM_23386	3	R	S	S	R	S	S	R	3
Group286_version0.csv	Bifidobacterium_catenulatum_DSM_16992	4	S	R	S	R	S	S	-	2
Group286_version0.csv	Providencia_alcalifaciens_DSM_30120	5	-	S	R	S	S	S	S	1
Group286_version0.csv	Clostridium_sticklandii_DSM_519	6	R	R	S	S	S	S	R	3
Group286_version0.csv	Ureaplasma_parvum_serovar_1_str_ATCC_27813	7	R	R	R	-	S	R	R	5
Group286_version0.csv	Listeria_grayi_DSM_20601	8	S	S	R	S	S	S	S	1	0	2	5	3	4	7	7	3	0.492063
Group287_version0.csv	Streptococcus_infantarius_subsp_infantarius_ATCC_BAA_102	0	S	S	S	-	S	S	S	0
Group287_version0.csv	Providencia_rustigianii_DSM_4541	1	-	S	R	S	S	S	S	1
Group287_version0.csv	Fusobacterium_necrophorum_D12	2	-	S	S	R	S	S	S	1
Group287_version0.csv	Bacillus_nealsonii_AAU1	3	R	R	S	S	S	S	S	2
Group287_version0.csv	Bacteroides_fragilis_YCH46	4	S	S	S	S	S	S	S	0
Group287_version0.csv	Blautia_producta_DSM_2950	5	R	R	S	R	S	S	R	4
Group287_version0.csv	Prevotella_stercorea_DSM_18206	6	R	R	S	R	S	S	R	4
Group287_version0.csv	Blautia_hansenii_VPI_C7_24_DSM_20583	7	-	S	S	S	S	S	-	0
Group287_version0.csv	Bacillus_endophyticus_2102	8	R	R	S	S	S	S	S	2	3	2	5	8	5	9	9	6	0.698413
Group288_version0.csv	Kocuria_rhizophila_DC2201	0	R	S	S	S	S	R	R	3
Group288_version0.csv	Cryptobacterium_curtum_DSM_15641	1	R	R	R	R	S	R	S	5
Group288_version0.csv	Pseudoflavonifractor_capillosus_strain_ATCC_29799	2	S	R	R	R	R	S	S	4
Group288_version0.csv	Lactococcus_garvieae_ATCC_49156	3	R	R	R	R	R	S	R	6
Group288_version0.csv	Enterobacter_cloacae_EcWSU1	4	S	S	S	S	S	S	S	0
Group288_version0.csv	Staphylococcus_sciuri_subsp_sciuri_Z8	5	R	R	S	S	S	S	S	2
Group288_version0.csv	Bacteroides_uniformis_ATCC_8492	6	S	S	S	S	S	S	S	0
Group288_version0.csv	Clostridium_glycolicum_ATCC_14880	7	R	R	S	S	S	R	R	4
Group288_version0.csv	Methylobacterium_mesophilicum_SR1_6_6	8	S	S	S	S	S	S	R	1	2	4	4	6	6	7	6	5	0.603175
Group289_version0.csv	Bifidobacterium_breve_HPH0326	0	S	R	S	R	S	S	R	3
Group289_version0.csv	Paenibacillus_lactis_154	1	R	S	S	S	S	S	R	2
Group289_version0.csv	Listeria_monocytogenes_serotype_7_SLCC_2482	2	R	R	S	S	S	S	S	2
Group289_version0.csv	Prevotella_nanceiensis_DSM_19126	3	R	S	R	R	S	S	R	4
Group289_version0.csv	Phascolarctobacterium_succinatutens_YIT_12067	4	S	S	R	S	S	S	-	1
Group289_version0.csv	Methanobrevibacter_smithii_ATCC_35061	5	R	S	S	R	S	S	S	2
Group289_version0.csv	Bifidobacterium_angulatum_DSM_20098	6	S	R	S	R	S	S	-	2
Group289_version0.csv	Bacillus_vallismortis_DV1_F_3	7	R	R	S	S	S	R	R	4
Group289_version0.csv	Collinsella_stercoris_DSM_13279	8	-	R	R	R	R	S	-	4	0	3	4	6	4	8	8	2	0.555556
Group28_version0.csv	Gemella_sanguinis_ATCC700632	0	R	R	R	R	R	R	R	7
Group28_version0.csv	Ruminococcus_gauvreauii_DSM_19829	1	R	R	S	S	S	S	R	3
Group28_version0.csv	Eubacterium_rectale_M104_1	2	S	S	S	S	S	S	S	0
Group28_version0.csv	Bacteroides_sp_2_1_7	3	S	S	S	S	S	S	S	0
Group28_version0.csv	Spirosoma_linguale_DSM_74	4	R	S	S	S	S	S	R	2
Group28_version0.csv	Kandleria_vitulina_DSM_20405	5	R	R	S	R	R	R	R	6
Group28_version0.csv	Brevibacillus_agri_BAB_2500	6	R	R	S	S	S	S	S	2
Group28_version0.csv	Enterococcus_durans_ATCC_6056	7	R	R	S	R	S	R	R	5
Group28_version0.csv	Prevotella_bivia_DSM_20514	8	R	S	S	R	S	S	R	3	2	2	4	8	5	7	6	3	0.555556
Group290_version0.csv	Prevotella_bivia_DSM_20514	0	R	S	S	R	S	S	R	3
Group290_version0.csv	Eubacterium_ventriosum_ATCC_27560	1	S	R	S	S	S	S	S	1
Group290_version0.csv	Actinobacillus_pleuropneumoniae_L20	2	R	S	S	R	S	S	S	2
Group290_version0.csv	Bacillus_sonorensis_L12	3	R	R	S	S	S	S	S	2
Group290_version0.csv	Ureibacillus_thermosphaericus_str_Thermo_BF	4	R	R	S	S	S	S	S	2
Group290_version0.csv	Megamonas_hypermegale_ART12_1	5	S	S	S	S	S	S	S	0
Group290_version0.csv	Streptococcus_pseudopneumoniae_IS7493	6	R	R	R	R	S	R	R	6
Group290_version0.csv	Lactobacillus_pentosus_KCA1	7	S	R	R	R	R	R	S	5
Group290_version0.csv	Bifidobacterium_bifidum_S17	8	S	R	S	R	S	S	R	3	1	4	3	7	4	8	7	6	0.619048
Group291_version0.csv	Bifidobacterium_boum_DSM_20432	0	R	R	S	R	S	R	R	5
Group291_version0.csv	Bacillus_firmus_DS1	1	R	R	S	S	S	S	S	2
Group291_version0.csv	Clostridium_sartagoforme_AAU1	2	R	R	R	S	R	R	R	6
Group291_version0.csv	Bifidobacterium_adolescentis_ATCC_15703	3	R	S	R	R	S	S	S	3
Group291_version0.csv	Staphylococcus_sciuri_subsp_sciuri_Z8	4	R	R	S	S	S	S	S	2
Group291_version0.csv	Sutterella_parvirubra_YIT_11816	5	R	R	R	R	S	R	R	6
Group291_version0.csv	Clostridium_asparagiforme_DSM_15981	6	S	R	R	R	R	-	-	4
Group291_version0.csv	Actinomyces_georgiae_DSM_6843	7	R	R	R	S	S	R	R	5
Group291_version0.csv	Clostridium_symbiosum_ATCC_14940	8	R	R	S	R	R	R	R	6	0	1	1	4	4	6	3	3	0.349206
Group292_version0.csv	Bacteroides_sp_3_1_33FAA	0	S	S	S	S	S	S	S	0
Group292_version0.csv	Burkholderiales_bacterium_1_1_47	1	S	R	R	S	R	S	-	3
Group292_version0.csv	Lachnospira_multipara_ATCC_19207	2	R	R	S	S	S	R	R	4
Group292_version0.csv	Vibrio_fluvialis_I21563	3	R	S	S	S	R	S	R	3
Group292_version0.csv	Bifidobacterium_coryneforme_DSM_20216	4	R	R	R	R	R	R	R	7
Group292_version0.csv	Pediococcus_acidilactici_7_4	5	S	R	R	-	R	S	-	3
Group292_version0.csv	Bacillus_mojavensis_RO_H_1	6	R	R	S	S	S	S	S	2
Group292_version0.csv	Bifidobacterium_thermophilum_RBL67	7	R	R	S	R	S	S	R	4
Group292_version0.csv	Bifidobacterium_longum_longum_JCM_1217	8	S	R	S	R	S	S	S	2	1	4	2	6	5	5	7	3	0.507937
Group293_version0.csv	Silanimonas_lenta_DSM_16282	0	R	S	R	S	R	S	R	4
Group293_version0.csv	Bacillus_cereus_AH187_F4810_72	1	S	S	S	S	S	S	S	0
Group293_version0.csv	Dorea_formicigenerans_ATCC_27755	2	R	S	S	R	S	S	S	2
Group293_version0.csv	Streptococcus_mutans_ATCC_25175	3	R	R	S	R	S	R	R	5
Group293_version0.csv	Enterococcus_faecalis_TX2134	4	S	R	R	S	R	S	S	3
Group293_version0.csv	Lactobacillus_pentosus_KCA1	5	S	R	R	R	R	R	S	5
Group293_version0.csv	Escherichia_albertii_TW07627	6	R	S	S	S	S	S	S	1
Group293_version0.csv	Alistipes_shahii_WAL_8301	7	R	R	S	S	S	R	R	4
Group293_version0.csv	Lactobacillus_reuteri_SD2112_ATCC_55730	8	-	R	R	R	R	-	S	4	1	3	4	5	5	5	5	6	0.52381
Group294_version0.csv	Arcobacter_butzleri_RM4018	0	R	R	S	S	S	R	R	4
Group294_version0.csv	Bacteroides_sp_20_3	1	S	S	S	S	R	S	S	1
Group294_version0.csv	Corynebacterium_tuberculostearicum_SK141	2	R	S	R	S	S	S	S	2
Group294_version0.csv	Oxalobacter_formigenes_OXCC13	3	S	S	S	S	R	S	-	1
Group294_version0.csv	Lactobacillus_reuteri_MM2_3_	4	-	S	R	-	R	S	S	2
Group294_version0.csv	Ureaplasma_urealyticum_serovar_8_str_ATCC_27618	5	R	R	R	-	S	R	R	5
Group294_version0.csv	Lactobacillus_amylolyticus_DSM_11664	6	-	R	R	R	R	S	S	4
Group294_version0.csv	Paenibacillus_graminis_C4D1M	7	R	S	S	S	R	S	R	3
Group294_version0.csv	Prevotella_intermedia_ATCC_25611	8	S	S	S	R	S	S	R	2	0	3	6	5	5	4	7	4	0.539683
Group295_version0.csv	Lactobacillus_jensenii_1153	0	R	R	R	R	S	R	R	6
Group295_version0.csv	Achromobacter_xylosoxidans_NBRC_15126	1	R	S	S	S	R	R	R	4
Group295_version0.csv	Desulfovibrio_piger_ATCC_29098	2	S	S	S	S	S	S	S	0
Group295_version0.csv	Bacillus_thuringiensis_serovar_thuringiensis_str_T01001	3	R	R	S	S	S	S	S	2
Group295_version0.csv	Clostridium_clariflavum_DSM_19732	4	R	R	S	S	S	R	R	4
Group295_version0.csv	Barnesiella_intestinihominis_YIT_11860	5	R	R	S	S	S	R	S	3
Group295_version0.csv	Clostridium_glycolicum_ATCC_14880	6	R	R	S	S	S	R	R	4
Group295_version0.csv	Propionibacterium_freudenreichii_subsp_shermanii_CIRM_BIA1	7	S	S	S	R	S	S	S	1
Group295_version0.csv	Bartonella_quintana_Toulouse	8	R	S	R	S	S	R	R	4	1	2	4	7	7	8	3	4	0.555556
Group296_version0.csv	Enterococcus_gallinarum_EG2	0	R	R	R	S	R	S	R	5
Group296_version0.csv	Propionibacterium_jensenii_DSM_20535	1	R	S	S	S	S	R	S	2
Group296_version0.csv	Propionibacterium_freudenreichii_subsp_shermanii_CIRM_BIA1	2	S	S	S	R	S	S	S	1
Group296_version0.csv	Collinsella_tanakaei_YIT_12063	3	R	R	R	R	R	R	R	7
Group296_version0.csv	Citrobacter_sp_30_2	4	S	S	S	S	S	S	S	0
Group296_version0.csv	Staphylococcus_epidermidis_ATCC_12228	5	R	R	R	S	S	S	S	3
Group296_version0.csv	Clostridium_tyrobutyricum_DSM_2637	6	R	R	S	S	S	R	R	4
Group296_version0.csv	Arcanobacterium_haemolyticum_DSM_20595	7	R	R	R	R	S	R	R	6
Group296_version0.csv	Bacteroides_faecis_MAJ27	8	R	R	S	S	S	S	R	3	1	2	3	5	6	7	5	4	0.507937
Group297_version0.csv	Bulleidia_extructa_W1219	0	R	R	R	R	S	R	R	6
Group297_version0.csv	Serratia_liquefaciens_ATCC_27592	1	R	S	S	S	S	S	S	1
Group297_version0.csv	Desulfovibrio_piger_ATCC_29098	2	S	S	S	S	S	S	S	0
Group297_version0.csv	Olsenella_profusa_F019501	3	S	R	S	R	R	R	R	5
Group297_version0.csv	Bifidobacterium_animalis_lactis_V9	4	R	R	R	R	S	R	R	6
Group297_version0.csv	Lactobacillus_coryniformis_subsp_coryniformis_CECT_5711	5	R	R	R	R	R	R	R	7
Group297_version0.csv	Oribacterium_sinus_F0268	6	R	R	R	R	R	R	R	7
Group297_version0.csv	Anaerobaculum_hydrogeniformans_OS1_ATCC_BAA_1850	7	-	S	R	S	S	-	-	1
Group297_version0.csv	Bacillus_subtilis_str_168	8	R	S	S	S	S	S	S	1	1	2	4	4	4	6	3	3	0.412698
Group298_version0.csv	Fusobacterium_nucleatum_subsp_animalis_3_1_33	0	-	S	S	R	S	S	-	1
Group298_version0.csv	Streptococcus_constellatus_subsp_pharyngis_SK1060	1	R	R	R	R	R	R	R	7
Group298_version0.csv	Kingella_oralis_ATCC_51147	2	R	S	R	S	S	R	R	4
Group298_version0.csv	Bacteroides_pyogenes_DSM20611	3	R	S	S	S	S	S	R	2
Group298_version0.csv	Leptotrichia_buccalis_C_1013_b	4	R	S	R	R	S	R	R	5
Group298_version0.csv	Desulfovibrio_desulfuricans_subsp_desulfuricans_DSM_642	5	S	S	S	S	S	S	R	1
Group298_version0.csv	Bacteroides_sp_1_1_30	6	S	S	S	S	S	S	S	0
Group298_version0.csv	Streptococcus_pneumoniae_G54	7	R	R	R	R	S	R	R	6
Group298_version0.csv	Enterobacteriaceae_bacterium_9_2_54FAA	8	S	S	S	S	S	S	S	0	2	3	7	5	5	8	5	2	0.555556
Group299_version0.csv	Helicobacter_canadensis_MIT_98_5491	0	R	S	S	S	R	R	R	4
Group299_version0.csv	Gemella_morbillorum_M424	1	R	R	R	R	R	R	R	7
Group299_version0.csv	Lactobacillus_plantarum_JDM1	2	S	R	R	R	R	S	S	4
Group299_version0.csv	Bacteroides_sp_4_3_47FAA	3	S	S	S	S	S	S	S	0
Group299_version0.csv	Citrobacter_koseri_ATCC_BAA_895	4	S	S	S	S	S	S	S	0
Group299_version0.csv	Escherichia_coli_str_K_12_substr_MG1655	5	-	S	S	S	S	S	S	0
Group299_version0.csv	Staphylococcus_aureus_subsp_aureus_USA300_FPR3757	6	R	R	R	S	S	S	S	3
Group299_version0.csv	Streptococcus_constellatus_subsp_constellatus_SK53	7	R	R	R	R	R	R	R	7
Group299_version0.csv	Bacteroides_sp_3_1_40A	8	S	S	S	S	S	S	S	0	4	4	5	5	6	5	6	6	0.587302
Group29_version0.csv	Aerococcus_viridans_ATCC_11563	0	R	R	R	R	S	R	R	6
Group29_version0.csv	Pseudobutyrivibrio_ruminis_AD2017	1	R	R	S	S	R	R	R	5
Group29_version0.csv	Bifidobacterium_longum_longum_JCM_1217	2	S	R	S	R	S	S	S	2
Group29_version0.csv	Fusobacterium_ulcerans_ATCC_49185	3	-	S	S	R	S	S	-	1
Group29_version0.csv	Olsenella_uli_DSM_7084	4	R	R	S	R	R	R	R	6
Group29_version0.csv	Enterobacter_hormaechei_YT3	5	R	S	S	S	S	R	S	2
Group29_version0.csv	Clostridium_celatum_DSM_1785	6	R	R	S	S	R	S	R	4
Group29_version0.csv	Desulfovibrio_sp_3_1_syn3	7	S	S	S	S	S	S	S	0
Group29_version0.csv	Bifidobacterium_bifidum_S17	8	S	R	S	R	S	S	R	3	1	3	3	8	4	6	5	3	0.507937
Group2_version0.csv	Edwardsiella_tarda_FL6_60	0	S	S	R	S	S	S	S	1
Group2_version0.csv	Paenibacillus_barengoltzii_G22	1	R	S	S	S	S	S	R	2
Group2_version0.csv	Bifidobacterium_dentium_ATCC_27678	2	R	R	R	R	S	S	S	4
Group2_version0.csv	Lactobacillus_salivarius_salivarius_UCC118	3	-	R	R	R	R	S	S	4
Group2_version0.csv	Clostridium_symbiosum_ATCC_14940	4	R	R	S	R	R	R	R	6
Group2_version0.csv	Actinobacillus_pleuropneumoniae_L20	5	R	S	S	R	S	S	S	2
Group2_version0.csv	Clostridium_difficile_R20291	6	S	S	S	R	R	S	S	2
Group2_version0.csv	Kocuria_rhizophila_DC2201	7	R	S	S	S	S	R	R	3
Group2_version0.csv	Bacteroides_sp_1_1_6	8	S	S	S	S	S	S	S	0	1	3	6	6	4	6	7	6	0.603175
Group300_version0.csv	Brachyspira_pilosicoli_B2904	0	R	S	R	S	R	R	R	5
Group300_version0.csv	Lactobacillus_antri_DSM_16041	1	S	S	R	R	R	S	S	3
Group300_version0.csv	Bifidobacterium_bifidum_BGN4	2	S	R	S	R	S	S	R	3
Group300_version0.csv	Prevotella_oralis_ATCC_33269	3	R	S	S	R	S	S	R	3
Group300_version0.csv	Erysipelotrichaceae_bacterium_sp_3_1_53	4	-	S	R	R	R	S	-	3
Group300_version0.csv	Bacteroides_coprophilus_DSM_18228	5	S	S	S	S	R	S	S	1
Group300_version0.csv	Staphylococcus_caprae_C87	6	R	R	R	S	S	S	S	3
Group300_version0.csv	Acinetobacter_johnsonii_SH046	7	R	S	S	S	S	S	R	2
Group300_version0.csv	Escherichia_coli_SE11	8	S	S	S	S	S	S	S	0	1	4	7	5	5	5	8	4	0.603175
Group301_version0.csv	Prevotella_corporis_DSM_18810	0	S	S	S	R	S	S	R	2
Group301_version0.csv	Clostridium_botulinum_A_str_ATCC_19397	1	R	S	S	S	S	S	S	1
Group301_version0.csv	Lactobacillus_pentosus_KCA1	2	S	R	R	R	R	R	S	5
Group301_version0.csv	Varibaculum_cambriense_DSM_15806	3	R	S	R	S	S	R	R	4
Group301_version0.csv	Fusobacterium_nucleatum_subsp_vincentii_3_1_36A2	4	R	S	S	R	S	S	R	3
Group301_version0.csv	Rhodococcus_rhodochrous_ATCC_21198	5	R	S	S	S	S	R	S	2
Group301_version0.csv	Weissella_cibaria_KACC_11862	6	R	R	R	R	R	R	S	6
Group301_version0.csv	Streptococcus_parasanguinis_ATCC_903	7	R	R	R	R	R	R	R	7
Group301_version0.csv	Coprococcus_comes_ATCC_27758	8	S	S	S	S	S	S	-	0	1	3	6	5	4	6	4	4	0.507937
Group302_version0.csv	Corynebacterium_ureicelerivorans	0	R	S	R	S	S	S	R	3
Group302_version0.csv	Eggerthia_catenaformis_OT_569	1	R	R	R	R	R	R	R	7
Group302_version0.csv	Methanobrevibacter_smithii_ATCC_35061	2	R	S	S	R	S	S	S	2
Group302_version0.csv	Bacillus_clausii_KSM_K16	3	R	S	S	S	S	S	R	2
Group302_version0.csv	Corynebacterium_ulcerans_809	4	R	R	R	S	S	R	S	4
Group302_version0.csv	Eubacterium_siraeum_DSM_15702	5	S	R	S	-	S	S	-	1
Group302_version0.csv	Subdoligranulum_variabile_DSM_15176	6	-	R	R	R	R	-	S	4
Group302_version0.csv	Erysipelotrichaceae_bacterium_5_2_54FAA	7	S	R	R	R	R	-	-	4
Group302_version0.csv	Leuconostoc_mesenteroides_subsp_cremoris_ATCC_19254	8	S	S	R	R	S	S	-	2	0	3	4	3	3	6	5	3	0.428571
Group303_version0.csv	Mitsuokella_jalaludinii_DSM_13811	0	R	S	R	R	S	R	R	5
Group303_version0.csv	Roseburia_hominis_A2_183	1	R	R	R	S	S	R	R	5
Group303_version0.csv	Prevotella_albensis_DSM_11370	2	R	S	S	S	S	R	R	3
Group303_version0.csv	Acinetobacter_johnsonii_SH046	3	R	S	S	S	S	S	R	2
Group303_version0.csv	Bifidobacterium_longum_longum_BBMN68	4	S	R	S	R	S	S	S	2
Group303_version0.csv	Streptococcus_parasanguinis_ATCC_903	5	R	R	R	R	R	R	R	7
Group303_version0.csv	Helicobacter_bilis_ATCC_43879	6	S	S	R	S	R	S	S	2
Group303_version0.csv	Streptococcus_oralis_Uo5	7	S	R	R	R	S	R	R	5
Group303_version0.csv	Peptostreptococcus_stomatis_DSM_17678	8	R	R	S	R	S	R	R	5	0	3	4	4	4	7	3	2	0.428571
Group304_version0.csv	Clostridium_difficile_CD196	0	S	S	S	R	R	S	S	2
Group304_version0.csv	Actinomyces_cardiffensis_F0333	1	R	R	R	S	S	R	R	5
Group304_version0.csv	Propionibacterium_acidipropionici_ATCC_4875	2	R	S	S	S	S	R	R	3
Group304_version0.csv	Eggerthella_sp_YY7918	3	R	R	R	R	R	R	S	6
Group304_version0.csv	Neisseria_mucosa_ATCC_25996	4	R	S	S	S	S	S	R	2
Group304_version0.csv	Staphylococcus_capitis_CR0101	5	R	R	R	S	S	S	S	3
Group304_version0.csv	Bacteroides_xylanisolvens_SD_CC_1b	6	S	S	S	S	S	S	S	0
Group304_version0.csv	Shigella_dysenteriae_Sd197	7	R	S	S	S	S	S	S	1
Group304_version0.csv	Tropheryma_whipplei_str_Twist	8	R	R	R	R	S	R	R	6	1	2	5	5	6	7	5	5	0.555556
Group305_version0.csv	Pseudoflavonifractor_capillosus_strain_ATCC_29799	0	S	R	R	R	R	S	S	4
[truncated: 7,001 more rows]
