# Supplementary material for: High throughput genome scale modeling predicts microbial vitamin requirements contribute to gut microbiome community structure
Source: Gut Microbes. 2022 Sep 8;14(1):2118831. doi: 10.1080/19490976.2022.2118831 (PMC9480837; doi:10.1080/19490976.2022.2118831)
Supplement: Supplemental Material [file KGMI_A_2118831_SM6552.zip › Additional file 8.xlsx]

## Sheet: Sheet1
Nutrient category	Nutrients
Carbohydrates	Glucose, fructose, galactose, mannose, ribose, lactose, fucose, xylose, arabinose, acetyl glucosamine, glucosamine, chitobiose, inulin, maltose, sucrose, D-galacturonate
Amino acids	D-alanine, L-alanine, asparagine, aspartate, arginine, cysteine, cystine, glutamine, glycine, clutamate, histidine, isoleucine, leucine, lysine, D-methionine, L-methionine, L-methionine sulfoxide, phenylalanine, proline, D-serine, L-serine, threonine, tryptophan, tyrosine, valine, L-carnitine, ornithine
Dipeptides	Alanyl-glutamine, carnosine, cysteinylglycine, glycyl-L-asparagine, glycyl-L-glutamine, glycylleucine, glycyl-L-methionine, spermidine, glycilcysteine, glycyl-L-tyrosine, glycyl-phenylalanine, L-alanyl-L-threonine,
	L-methionyl-L-alanine, 'L-alanyl-L-leucine', glycylproline, L-alanyl-L-aspartate, L-alanylglycine, alanyl-glutamate, glycyl-L-aspartate, glycyl-L-glutamate
Fatty acids	Stearic acid, myristic acid, dodecanoic acid, oleic acid
Bile acids	Chenodeoxycholic acid, glycocholic acid, taurocholic acid
Cations	Calcium, cadmium, mercury, magnesium, sodium, ammonia, potassium, hydrogen ion, nitrogen
Anions	Chloride ion, phosphate, sulphate, sulphite, hydrogen sulphide, hydrogen, thiosulphate, nitrite, nitrate
Metals	Copper, ferrum2, ferrum3, cobalt, manganese, nickel, zinc
Main cofactors	Biotin, cobalamin I, cobalamin II, adenosylcobalamin, folic acid, tetrahydrofolic acid, menaquinone 7, menaquinone 8, demethymenaquinone, ubiquinone 8, nicotinic acid, niacinamide, nicotinamide ribotide, pantothenic acid, riboflavin, reduced riboflavin, pyridoxine, pyridoxal, pyridoxamine, thiamine, thiamine monophosphate
Secondary cofactors	Heme, siroheme, thymidine, cytosine, uracil, adenosine, adenine, guanine, deoxyadenosine, deoxyguanosine, guanosine, guanosine triphosphate, methylthioadenosine, adenosine monophosphate, S-adenosylmethionine, deoxyadenosine triphosphate, 5-thymidylic acid, hypoxanthine, cytidine, inosine, xanthine, deoxycytidine, uridine, deoxyinosine, cytidine monophosphate, xanthosine
Other	4-aminobenzoate, glutathione diaminoheptanedioate, dephospho-CoA, 1,2-diacyl-sn-glycerol, methyl-oxovaleric acid, chorismite, 4-hydroxybenzoic acid, oxidized glutathione, putrescine, indole, lanosterin, choline sulfate, ketobutyric acid, glycolaldehyde, trimethylamine, acetic acid, formic acid, gamma-butyrobetaine, acetoacetic acid, coenzyme A, ethanolamine, tetrathionate,
	dehydro-deoxy-gluconate, carbon dioxide, allantoin, cholesterol, formaldehyde, water, phenylpyruvic acid, urea, L-lactic acid, citric acid, malic acid, acetylmannosamine, glycerol
